# Supplementary material for: (Al13.28Si2.72)(Fe1.19Ni2.81)
Source: IUCrdata. 2025 Nov 21;10(Pt 11):x251038. doi: 10.1107/S2414314625010387 (PMC12810289; doi:10.1107/S2414314625010387)
Supplement: Supplementary file 1 [file x-10-x251038-sup1.cif]

##############################################################################
#                                                                            #
# This CIF contains the data for a data article accepted for                 #
# publication in IUCrData. It conforms to the requirements of                #
# Notes for Authors for IUCrData, and has been                               #
# peer reviewed under the auspices of IUCrData.                              #
#                                                                            #
# Full details of the Crystallographic Information File format               #
# are given in the paper "The Crystallographic Information File (CIF):       #
# a New Standard Archive File for Crystallography" by S. R. Hall, F. H.      #
# Allen and I. D. Brown [Acta Cryst. (1991), A47, 655-685].                  #
#                                                                            #
# The current version of the core CIF dictionary is obtainable from          #
# ftp://ftp.iucr.org/pub/cif_core.dic.                                       #
#                                                                            #
# Software is freely available for graphical display of the structure(s)     #
# in this CIF. For information consult the CIF software page                 #
# http://www.iucr.org/resources/cif/software.                                #
#                                                                            #
# This file may be used for bona fide research purposes within the           #
# scientific community so long as proper attribution is given to the data    # 
# article from which it was obtained.                                        #
#                                                                            #
##############################################################################
data_I
_audit_creation_method     'SHELXL-2019/1'
_journal_date_recd_electronic     2025-10-28
_journal_date_accepted     2025-11-19
_journal_name_full     'IUCrData'
_journal_year     2025
_journal_volume     10
_journal_issue      1
_journal_page_first     0
_journal_page_last     0
_journal_paper_category     HI
_journal_paper_doi     10.1107/S2414314625010387
_journal_coeditor_code     WM4239
_publ_contact_author_name     'Changzeng Fan'
_publ_contact_author_address
;
State Key Laboratory of Metastable Materials Science and Technology
Yanshan University
Qinhuangdao 066004
People's Republic of China
Hebei Key Lab for Optimizing Metal Product Technology and Performance
Yanshan University
Qinhuangdao 066004
People's Republic of China
;
_publ_contact_author_email     'chzfan@ysu.edu.cn'
_publ_contact_author_fax     ?
_publ_contact_author_phone     ?
_publ_section_title
;
(Al~13.28~Si~2.72~)(Fe~1.19~Ni~2.81~)
;
_publ_section_title_footnote     .
loop_
    _publ_author_name
    _publ_author_footnote
    _publ_author_address
    'Chen, Mei' .
;
State Key Laboratory of Metastable Materials Science and Technology
Yanshan University
Qinhuangdao 066004
People's Republic of China
;
    'Fan, Changzeng' .
;
State Key Laboratory of Metastable Materials Science and Technology
Yanshan University
Qinhuangdao 066004
People's Republic of China
Hebei Key Lab for Optimizing Metal Product Technology and Performance
Yanshan University
Qinhuangdao 066004
People's Republic of China
;
    'Wen, Bin' .
;
State Key Laboratory of Metastable Materials Science and Technology
Yanshan University
Qinhuangdao 066004
People's Republic of China
;
    'Zhang, Lifeng' .
;
State Key Laboratory of Metastable Materials Science and Technology
Yanshan University
Qinhuangdao 066004
People's Republic of China
School of Mechanical and Materials Engineering
North China University of Technology
Beijing 100144
People's Republic of China
;
_publ_section_synopsis
;
The crystal structure of (Al~13.28~Si~2.72~)(Fe~1.19~Ni~2.81~) comprises eight
sites in the asymmetric unit, one of which  is co-occupied by pairs of
(Al,Si) atoms, and two by pairs of (Fe,Ni) atoms.
;
_chemical_name_systematic
;
Aluminium iron nickel silicide
;
_chemical_name_common     ?
_chemical_formula_moiety     'Al13.28 Fe1.19 Ni2.81 Si2.72'
_chemical_formula_sum     'Al13.28 Fe1.19 Ni2.81 Si2.72'
_chemical_formula_iupac     'Al13.28 Fe1.19 Ni2.81 Si2.72'
_chemical_formula_weight     666.12
_chemical_melting_point     ?
_space_group_crystal_system     monoclinic
_space_group_name_H-M_alt     'C 2/m'
_space_group_name_Hall     '-C 2y'
loop_
    _space_group_symop_operation_xyz
    'x, y, z'
    '-x, y, -z'
    'x+1/2, y+1/2, z'
    '-x+1/2, y+1/2, -z'
    '-x, -y, -z'
    'x, -y, z'
    '-x+1/2, -y+1/2, -z'
    'x+1/2, -y+1/2, z'
_cell_length_a     14.2407(16)
_cell_length_b     8.6413(10)
_cell_length_c     4.7167(5)
_cell_angle_alpha     90
_cell_angle_beta     91.359(4)
_cell_angle_gamma     90
_cell_volume     580.27(11)
_cell_formula_units_Z     2
_cell_measurement_reflns_used     2307
_cell_measurement_theta_min     2.76
_cell_measurement_theta_max     27.45
_cell_measurement_temperature     296(2)
_exptl_crystal_description     lump
_exptl_crystal_colour     gray
_exptl_crystal_size_max     0.10
_exptl_crystal_size_mid     0.09
_exptl_crystal_size_min     0.08
_exptl_crystal_density_diffrn     3.812
_exptl_crystal_density_meas     ?
_exptl_crystal_density_method     ?
_exptl_crystal_F_000     641
_exptl_absorpt_coefficient_mu     7.195
_exptl_absorpt_correction_type     multi-scan
_exptl_absorpt_process_details
;
(SADABS; Krause et al., 2015)
;
_exptl_absorpt_correction_T_min     0.5997
_exptl_absorpt_correction_T_max     0.7456
_diffrn_ambient_temperature     296(2)
_diffrn_source     ?
_diffrn_radiation_type     MoK\a
_diffrn_radiation_wavelength     0.71073
_diffrn_measurement_device_type     'Bruker D8 Venture Photon 100 CMOS'
_diffrn_measurement_method     'phi and omega scans'
_diffrn_detector_area_resol_mean     ?
_diffrn_reflns_number     3712
_diffrn_reflns_av_R_equivalents     0.0565
_diffrn_reflns_av_unetI/netI     0.0455
_diffrn_reflns_theta_min     2.757
_diffrn_reflns_theta_max     27.499
_diffrn_reflns_theta_full     25.242
_diffrn_measured_fraction_theta_max     0.985
_diffrn_measured_fraction_theta_full     0.995
_diffrn_reflns_limit_h_min     -18
_diffrn_reflns_limit_h_max     18
_diffrn_reflns_limit_k_min     -10
_diffrn_reflns_limit_k_max     11
_diffrn_reflns_limit_l_min     -5
_diffrn_reflns_limit_l_max     6
_refine_special_details     ?
_reflns_number_total     707
_reflns_number_gt     586
_reflns_threshold_expression     'I > 2\s(I)'
_refine_ls_structure_factor_coef     Fsqd
_refine_ls_matrix_type     full
_refine_ls_R_factor_all     0.0514
_refine_ls_R_factor_gt     0.0359
_refine_ls_wR_factor_gt     0.0552
_refine_ls_wR_factor_ref     0.0587
_refine_ls_goodness_of_fit_ref     1.107
_refine_ls_restrained_S_all     1.107
_refine_ls_number_reflns     707
_refine_ls_number_parameters     55
_refine_ls_number_restraints     0
_refine_ls_hydrogen_treatment     undef
_refine_ls_weighting_scheme     calc
_refine_ls_weighting_details
              'w=1/[\s^2^(Fo^2^)+(0.0135P)^2^+2.4081P] where P=(Fo^2^+2Fc^2^)/3'
_atom_sites_solution_hydrogens     .
_atom_sites_solution_primary     ?
_atom_sites_solution_secondary     ?
_refine_ls_shift/su_max     0.000
_refine_ls_shift/su_mean     0.000
_refine_diff_density_max     0.812
_refine_diff_density_min     -0.833
_refine_ls_extinction_method     none
_refine_ls_extinction_coef     .
loop_
    _atom_type_symbol
    _atom_type_description
    _atom_type_scat_dispersion_real
    _atom_type_scat_dispersion_imag
    _atom_type_scat_source
    'Al' 'Al' 0.0645 0.0514
                         'International Tables Vol C Tables 4.2.6.8 and 6.1.1.4'
    'Fe' 'Fe' 0.3463 0.8444
                         'International Tables Vol C Tables 4.2.6.8 and 6.1.1.4'
    'Ni' 'Ni' 0.3393 1.1124
                         'International Tables Vol C Tables 4.2.6.8 and 6.1.1.4'
    'Si' 'Si' 0.0817 0.0704
                         'International Tables Vol C Tables 4.2.6.8 and 6.1.1.4'
_computing_data_collection
;
APEX5 (Bruker, 2023)
;
_computing_cell_refinement
;
APEX5 (Bruker, 2023)
;
_computing_data_reduction
;
APEX5 and SAINT (Bruker, 2023)
;
_computing_structure_solution
;
<i>SHELXT</i> (Sheldrick, 2015<i>a</i>)
;
_computing_structure_refinement
;
<i>SHELXT</i> (Sheldrick, 2015<i>b</i>)
;
_computing_molecular_graphics
;
DIAMOND (Brandenburg & Putz, 2017)
;
_computing_publication_material
;
publCIF (Westrip, 2010)
;
loop_
    _atom_site_type_symbol
    _atom_site_label
    _atom_site_fract_x
    _atom_site_fract_y
    _atom_site_fract_z
    _atom_site_U_iso_or_equiv
    _atom_site_adp_type
    _atom_site_calc_flag
    _atom_site_occupancy
    _atom_site_disorder_assembly
    _atom_site_disorder_group
    Ni Ni1 0.73802(5) 0.500000 0.53636(18) 0.0060(3) Uani d 0.46(5) A 1
    Fe Fe1 0.73802(5) 0.500000 0.53636(18) 0.0060(3) Uani d 0.54(5) A 2
    Ni Ni2 0.500000 0.24889(9) 0.500000 0.0076(3) Uani d 0.94(5) A 1
    Fe Fe2 0.500000 0.24889(9) 0.500000 0.0076(3) Uani d 0.06(5) A 2
    Si Si1 0.62407(8) 0.35232(15) 0.7917(3) 0.0110(3) Uani d 0.679 A .
    Al Al1 0.62407(8) 0.35232(15) 0.7917(3) 0.0110(3) Uani d 0.321 A .
    Al Al2 0.68103(9) 0.25081(16) 0.2938(3) 0.0116(3) Uani d 1 . .
    Al Al3 0.500000 0.1550(2) 0.000000 0.0111(5) Uani d 1 . .
    Al Al4 0.78856(14) 0.500000 0.0425(4) 0.0138(5) Uani d 1 . .
    Al Al5 0.90936(13) 0.500000 0.4897(4) 0.0127(5) Uani d 1 A .
    Al Al6 0.55911(13) 0.500000 0.2742(4) 0.0097(4) Uani d 1 A .
loop_
    _atom_site_aniso_label
    _atom_site_aniso_U_11
    _atom_site_aniso_U_22
    _atom_site_aniso_U_33
    _atom_site_aniso_U_12
    _atom_site_aniso_U_13
    _atom_site_aniso_U_23
    Ni1 0.0077(5) 0.0047(4) 0.0055(5) 0.000 0.0007(3) 0.000
    Fe1 0.0077(5) 0.0047(4) 0.0055(5) 0.000 0.0007(3) 0.000
    Ni2 0.0113(4) 0.0052(4) 0.0065(5) 0.000 0.0008(3) 0.000
    Fe2 0.0113(4) 0.0052(4) 0.0065(5) 0.000 0.0008(3) 0.000
    Si1 0.0115(7) 0.0135(7) 0.0081(7) -0.0040(5) -0.0005(5) 0.0027(6)
    Al1 0.0115(7) 0.0135(7) 0.0081(7) -0.0040(5) -0.0005(5) 0.0027(6)
    Al2 0.0168(7) 0.0071(6) 0.0107(7) 0.0012(6) -0.0046(5) -0.0007(6)
    Al3 0.0218(11) 0.0074(10) 0.0042(10) 0.000 0.0015(8) 0.000
    Al4 0.0198(10) 0.0172(11) 0.0044(11) 0.000 -0.0002(8) 0.000
    Al5 0.0080(9) 0.0075(10) 0.0225(12) 0.000 0.0004(8) 0.000
    Al6 0.0138(9) 0.0075(10) 0.0079(10) 0.000 0.0030(8) 0.000
_geom_special_details
;
 All esds (except the esd in the dihedral angle between two l.s. planes)
 are estimated using the full covariance matrix.  The cell esds are taken
 into account individually in the estimation of esds in distances, angles
 and torsion angles; correlations between esds in cell parameters are only
 used when they are defined by crystal symmetry.  An approximate (isotropic)
 treatment of cell esds is used for estimating esds involving l.s. planes.
;
loop_
    _geom_bond_atom_site_label_1
    _geom_bond_atom_site_label_2
    _geom_bond_site_symmetry_2
    _geom_bond_distance
    _geom_bond_publ_flag
    Ni1 Si1 6_565 2.4093(13) ?
    Ni1 Si1 . 2.4094(13) ?
    Ni1 Al4 . 2.455(2) ?
    Ni1 Al5 . 2.455(2) ?
    Ni1 Al4 1_556 2.477(2) ?
    Ni1 Al2 6_565 2.5612(14) ?
    Ni1 Al2 . 2.5612(14) ?
    Ni1 Al2 4_656 2.5737(14) ?
    Ni1 Al2 7_656 2.5737(14) ?
    Ni1 Al6 . 2.806(2) ?
    Fe1 Si1 6_565 2.4093(13) ?
    Fe1 Si1 . 2.4094(13) ?
    Fe1 Al4 . 2.455(2) ?
    Fe1 Al5 . 2.455(2) ?
    Fe1 Al4 1_556 2.477(2) ?
    Fe1 Al2 6_565 2.5612(14) ?
    Fe1 Al2 . 2.5612(14) ?
    Fe1 Al2 4_656 2.5737(14) ?
    Fe1 Al2 7_656 2.5737(14) ?
    Fe1 Al6 . 2.806(2) ?
    Ni2 Si1 . 2.3872(13) ?
    Ni2 Si1 2_656 2.3872(13) ?
    Ni2 Al3 1_556 2.4939(7) ?
    Ni2 Al3 . 2.4939(7) ?
    Ni2 Al5 3_445 2.5082(12) ?
    Ni2 Al5 7_656 2.5082(12) ?
    Ni2 Al6 . 2.5679(12) ?
    Ni2 Al6 5_666 2.5680(12) ?
    Ni2 Al2 . 2.7768(13) ?
    Ni2 Al2 2_656 2.7768(13) ?
    Fe2 Si1 . 2.3872(13) ?
    Fe2 Si1 2_656 2.3872(13) ?
    Fe2 Al3 1_556 2.4939(7) ?
    Fe2 Al3 . 2.4939(7) ?
    Fe2 Al5 3_445 2.5082(12) ?
    Fe2 Al5 7_656 2.5082(12) ?
    Fe2 Al6 . 2.5679(12) ?
    Fe2 Al6 5_666 2.5680(12) ?
    Fe2 Al2 . 2.7768(13) ?
    Fe2 Al2 2_656 2.7768(13) ?
    Si1 Si1 6_565 2.552(3) ?
    Si1 Al2 1_556 2.6354(19) ?
    Si1 Al2 . 2.6518(19) ?
    Si1 Al3 1_556 2.6601(17) ?
    Si1 Al6 1_556 2.786(2) ?
    Si1 Al6 . 2.887(2) ?
    Si1 Al4 1_556 2.895(2) ?
    Si1 Al6 5_666 2.914(2) ?
    Al2 Al4 7_655 2.7264(18) ?
    Al2 Al5 7_656 2.7311(18) ?
    Al2 Al2 7_656 2.731(3) ?
    Al2 Al6 . 2.7663(18) ?
    Al3 Al3 5_655 2.679(4) ?
    Al3 Al5 7_655 2.990(2) ?
    Al3 Al5 3_445 2.990(2) ?
    Al4 Al5 . 2.690(3) ?
    Al5 Al5 5_766 2.581(4) ?
    Al6 Al6 5_666 2.747(4) ?
loop_
    _geom_angle_atom_site_label_1
    _geom_angle_atom_site_label_2
    _geom_angle_atom_site_label_3
    _geom_angle_site_symmetry_1
    _geom_angle_site_symmetry_3
    _geom_angle
    _geom_angle_publ_flag
    Si1 Ni1 Si1 6_565 . 63.97(7) ?
    Si1 Ni1 Al4 6_565 . 133.68(5) ?
    Si1 Ni1 Al4 . . 133.68(5) ?
    Si1 Ni1 Al5 6_565 . 136.66(5) ?
    Si1 Ni1 Al5 . . 136.66(5) ?
    Al4 Ni1 Al5 . . 66.45(7) ?
    Si1 Ni1 Al4 6_565 1_556 72.66(5) ?
    Si1 Ni1 Al4 . 1_556 72.66(5) ?
    Al4 Ni1 Al4 . 1_556 146.06(9) ?
    Al5 Ni1 Al4 . 1_556 79.61(7) ?
    Si1 Ni1 Al2 6_565 6_565 64.40(5) ?
    Si1 Ni1 Al2 . 6_565 117.29(5) ?
    Al4 Ni1 Al2 . 6_565 70.92(4) ?
    Al5 Ni1 Al2 . 6_565 105.37(4) ?
    Al4 Ni1 Al2 1_556 6_565 120.81(4) ?
    Si1 Ni1 Al2 6_565 . 117.29(5) ?
    Si1 Ni1 Al2 . . 64.40(5) ?
    Al4 Ni1 Al2 . . 70.92(4) ?
    Al5 Ni1 Al2 . . 105.37(4) ?
    Al4 Ni1 Al2 1_556 . 120.81(4) ?
    Al2 Ni1 Al2 6_565 . 114.44(7) ?
    Si1 Ni1 Al2 6_565 4_656 72.57(4) ?
    Si1 Ni1 Al2 . 4_656 126.33(5) ?
    Al4 Ni1 Al2 . 4_656 98.98(4) ?
    Al5 Ni1 Al2 . 4_656 65.74(4) ?
    Al4 Ni1 Al2 1_556 4_656 65.31(4) ?
    Al2 Ni1 Al2 6_565 4_656 64.27(5) ?
    Al2 Ni1 Al2 . 4_656 169.06(3) ?
    Si1 Ni1 Al2 6_565 7_656 126.33(5) ?
    Si1 Ni1 Al2 . 7_656 72.57(4) ?
    Al4 Ni1 Al2 . 7_656 98.98(4) ?
    Al5 Ni1 Al2 . 7_656 65.74(4) ?
    Al4 Ni1 Al2 1_556 7_656 65.31(4) ?
    Al2 Ni1 Al2 6_565 7_656 169.06(3) ?
    Al2 Ni1 Al2 . 7_656 64.27(5) ?
    Al2 Ni1 Al2 4_656 7_656 114.73(7) ?
    Si1 Ni1 Al6 6_565 . 66.74(5) ?
    Si1 Ni1 Al6 . . 66.74(5) ?
    Al4 Ni1 Al6 . . 82.26(6) ?
    Al5 Ni1 Al6 . . 148.71(7) ?
    Al4 Ni1 Al6 1_556 . 131.68(7) ?
    Al2 Ni1 Al6 6_565 . 61.86(4) ?
    Al2 Ni1 Al6 . . 61.86(4) ?
    Al2 Ni1 Al6 4_656 . 122.18(3) ?
    Al2 Ni1 Al6 7_656 . 122.18(3) ?
    Si1 Fe1 Si1 6_565 . 63.97(7) ?
    Si1 Fe1 Al4 6_565 . 133.68(5) ?
    Si1 Fe1 Al4 . . 133.68(5) ?
    Si1 Fe1 Al5 6_565 . 136.66(5) ?
    Si1 Fe1 Al5 . . 136.66(5) ?
    Al4 Fe1 Al5 . . 66.45(7) ?
    Si1 Fe1 Al4 6_565 1_556 72.66(5) ?
    Si1 Fe1 Al4 . 1_556 72.66(5) ?
    Al4 Fe1 Al4 . 1_556 146.06(9) ?
    Al5 Fe1 Al4 . 1_556 79.61(7) ?
    Si1 Fe1 Al2 6_565 6_565 64.40(5) ?
    Si1 Fe1 Al2 . 6_565 117.29(5) ?
    Al4 Fe1 Al2 . 6_565 70.92(4) ?
    Al5 Fe1 Al2 . 6_565 105.37(4) ?
    Al4 Fe1 Al2 1_556 6_565 120.81(4) ?
    Si1 Fe1 Al2 6_565 . 117.29(5) ?
    Si1 Fe1 Al2 . . 64.40(5) ?
    Al4 Fe1 Al2 . . 70.92(4) ?
    Al5 Fe1 Al2 . . 105.37(4) ?
    Al4 Fe1 Al2 1_556 . 120.81(4) ?
    Al2 Fe1 Al2 6_565 . 114.44(7) ?
    Si1 Fe1 Al2 6_565 4_656 72.57(4) ?
    Si1 Fe1 Al2 . 4_656 126.33(5) ?
    Al4 Fe1 Al2 . 4_656 98.98(4) ?
    Al5 Fe1 Al2 . 4_656 65.74(4) ?
    Al4 Fe1 Al2 1_556 4_656 65.31(4) ?
    Al2 Fe1 Al2 6_565 4_656 64.27(5) ?
    Al2 Fe1 Al2 . 4_656 169.06(3) ?
    Si1 Fe1 Al2 6_565 7_656 126.33(5) ?
    Si1 Fe1 Al2 . 7_656 72.57(4) ?
    Al4 Fe1 Al2 . 7_656 98.98(4) ?
    Al5 Fe1 Al2 . 7_656 65.74(4) ?
    Al4 Fe1 Al2 1_556 7_656 65.31(4) ?
    Al2 Fe1 Al2 6_565 7_656 169.06(3) ?
    Al2 Fe1 Al2 . 7_656 64.27(5) ?
    Al2 Fe1 Al2 4_656 7_656 114.73(7) ?
    Si1 Fe1 Al6 6_565 . 66.74(5) ?
    Si1 Fe1 Al6 . . 66.74(5) ?
    Al4 Fe1 Al6 . . 82.26(6) ?
    Al5 Fe1 Al6 . . 148.71(7) ?
    Al4 Fe1 Al6 1_556 . 131.68(7) ?
    Al2 Fe1 Al6 6_565 . 61.86(4) ?
    Al2 Fe1 Al6 . . 61.86(4) ?
    Al2 Fe1 Al6 4_656 . 122.18(3) ?
    Al2 Fe1 Al6 7_656 . 122.18(3) ?
    Si1 Ni2 Si1 . 2_656 136.03(7) ?
    Si1 Ni2 Al3 . 1_556 66.00(4) ?
    Si1 Ni2 Al3 2_656 1_556 130.56(3) ?
    Si1 Ni2 Al3 . . 130.56(3) ?
    Si1 Ni2 Al3 2_656 . 66.00(4) ?
    Al3 Ni2 Al3 1_556 . 142.04(9) ?
    Si1 Ni2 Al5 . 3_445 134.89(6) ?
    Si1 Ni2 Al5 2_656 3_445 86.35(5) ?
    Al3 Ni2 Al5 1_556 3_445 74.21(6) ?
    Al3 Ni2 Al5 . 3_445 73.40(6) ?
    Si1 Ni2 Al5 . 7_656 86.35(5) ?
    Si1 Ni2 Al5 2_656 7_656 134.89(6) ?
    Al3 Ni2 Al5 1_556 7_656 73.40(6) ?
    Al3 Ni2 Al5 . 7_656 74.21(6) ?
    Al5 Ni2 Al5 3_445 7_656 61.93(8) ?
    Si1 Ni2 Al6 . . 71.17(6) ?
    Si1 Ni2 Al6 2_656 . 71.94(6) ?
    Al3 Ni2 Al6 1_556 . 132.41(6) ?
    Al3 Ni2 Al6 . . 82.83(6) ?
    Al5 Ni2 Al6 3_445 . 152.89(7) ?
    Al5 Ni2 Al6 7_656 . 123.99(5) ?
    Si1 Ni2 Al6 . 5_666 71.94(6) ?
    Si1 Ni2 Al6 2_656 5_666 71.17(6) ?
    Al3 Ni2 Al6 1_556 5_666 82.83(6) ?
    Al3 Ni2 Al6 . 5_666 132.41(6) ?
    Al5 Ni2 Al6 3_445 5_666 123.99(5) ?
    Al5 Ni2 Al6 7_656 5_666 152.89(7) ?
    Al6 Ni2 Al6 . 5_666 64.66(7) ?
    Si1 Ni2 Al2 . . 61.25(4) ?
    Si1 Ni2 Al2 2_656 . 118.46(4) ?
    Al3 Ni2 Al2 1_556 . 110.73(3) ?
    Al3 Ni2 Al2 . . 69.51(3) ?
    Al5 Ni2 Al2 3_445 . 118.68(5) ?
    Al5 Ni2 Al2 7_656 . 61.98(5) ?
    Al6 Ni2 Al2 . . 62.19(5) ?
    Al6 Ni2 Al2 5_666 . 117.15(5) ?
    Si1 Ni2 Al2 . 2_656 118.46(4) ?
    Si1 Ni2 Al2 2_656 2_656 61.25(4) ?
    Al3 Ni2 Al2 1_556 2_656 69.51(3) ?
    Al3 Ni2 Al2 . 2_656 110.73(3) ?
    Al5 Ni2 Al2 3_445 2_656 61.98(5) ?
    Al5 Ni2 Al2 7_656 2_656 118.68(5) ?
    Al6 Ni2 Al2 . 2_656 117.15(5) ?
    Al6 Ni2 Al2 5_666 2_656 62.19(5) ?
    Al2 Ni2 Al2 . 2_656 179.31(6) ?
    Si1 Fe2 Si1 . 2_656 136.03(7) ?
    Si1 Fe2 Al3 . 1_556 66.00(4) ?
    Si1 Fe2 Al3 2_656 1_556 130.56(3) ?
    Si1 Fe2 Al3 . . 130.56(3) ?
    Si1 Fe2 Al3 2_656 . 66.00(4) ?
    Al3 Fe2 Al3 1_556 . 142.04(9) ?
    Si1 Fe2 Al5 . 3_445 134.89(6) ?
    Si1 Fe2 Al5 2_656 3_445 86.35(5) ?
    Al3 Fe2 Al5 1_556 3_445 74.21(6) ?
    Al3 Fe2 Al5 . 3_445 73.40(6) ?
    Si1 Fe2 Al5 . 7_656 86.35(5) ?
    Si1 Fe2 Al5 2_656 7_656 134.89(6) ?
    Al3 Fe2 Al5 1_556 7_656 73.40(6) ?
    Al3 Fe2 Al5 . 7_656 74.21(6) ?
    Al5 Fe2 Al5 3_445 7_656 61.93(8) ?
    Si1 Fe2 Al6 . . 71.17(6) ?
    Si1 Fe2 Al6 2_656 . 71.94(6) ?
    Al3 Fe2 Al6 1_556 . 132.41(6) ?
    Al3 Fe2 Al6 . . 82.83(6) ?
    Al5 Fe2 Al6 3_445 . 152.89(7) ?
    Al5 Fe2 Al6 7_656 . 123.99(5) ?
    Si1 Fe2 Al6 . 5_666 71.94(6) ?
    Si1 Fe2 Al6 2_656 5_666 71.17(6) ?
    Al3 Fe2 Al6 1_556 5_666 82.83(6) ?
    Al3 Fe2 Al6 . 5_666 132.41(6) ?
    Al5 Fe2 Al6 3_445 5_666 123.99(5) ?
    Al5 Fe2 Al6 7_656 5_666 152.89(7) ?
    Al6 Fe2 Al6 . 5_666 64.66(7) ?
    Si1 Fe2 Al2 . . 61.25(4) ?
    Si1 Fe2 Al2 2_656 . 118.46(4) ?
    Al3 Fe2 Al2 1_556 . 110.73(3) ?
    Al3 Fe2 Al2 . . 69.51(3) ?
    Al5 Fe2 Al2 3_445 . 118.68(5) ?
    Al5 Fe2 Al2 7_656 . 61.98(5) ?
    Al6 Fe2 Al2 . . 62.19(5) ?
    Al6 Fe2 Al2 5_666 . 117.15(5) ?
    Si1 Fe2 Al2 . 2_656 118.46(4) ?
    Si1 Fe2 Al2 2_656 2_656 61.25(4) ?
    Al3 Fe2 Al2 1_556 2_656 69.51(3) ?
    Al3 Fe2 Al2 . 2_656 110.73(3) ?
    Al5 Fe2 Al2 3_445 2_656 61.98(5) ?
    Al5 Fe2 Al2 7_656 2_656 118.68(5) ?
    Al6 Fe2 Al2 . 2_656 117.15(5) ?
    Al6 Fe2 Al2 5_666 2_656 62.19(5) ?
    Al2 Fe2 Al2 . 2_656 179.31(6) ?
    Ni2 Si1 Ni1 . . 114.09(5) ?
    Fe2 Si1 Fe1 . . 114.09(5) ?
    Ni2 Si1 Si1 . 6_565 111.99(4) ?
    Ni1 Si1 Si1 . 6_565 58.02(3) ?
    Ni2 Si1 Al2 . 1_556 126.96(6) ?
    Ni1 Si1 Al2 . 1_556 115.40(6) ?
    Si1 Si1 Al2 6_565 1_556 109.44(4) ?
    Fe2 Si1 Al2 . . 66.64(4) ?
    Ni2 Si1 Al2 . . 66.64(4) ?
    Ni1 Si1 Al2 . . 60.58(4) ?
    Fe1 Si1 Al2 . . 60.58(4) ?
    Si1 Si1 Al2 6_565 . 109.32(4) ?
    Al2 Si1 Al2 1_556 . 126.27(7) ?
    Ni2 Si1 Al3 . 1_556 58.93(3) ?
    Ni1 Si1 Al3 . 1_556 170.13(6) ?
    Si1 Si1 Al3 6_565 1_556 129.86(4) ?
    Al2 Si1 Al3 1_556 1_556 69.38(4) ?
    Al2 Si1 Al3 . 1_556 109.56(6) ?
    Ni2 Si1 Al6 . 1_556 112.75(6) ?
    Ni1 Si1 Al6 . 1_556 113.97(6) ?
    Si1 Si1 Al6 6_565 1_556 62.74(3) ?
    Al2 Si1 Al6 1_556 1_556 61.28(5) ?
    Al2 Si1 Al6 . 1_556 171.58(6) ?
    Al3 Si1 Al6 1_556 1_556 75.85(5) ?
    Fe2 Si1 Al6 . . 57.33(4) ?
    Ni2 Si1 Al6 . . 57.33(4) ?
    Ni1 Si1 Al6 . . 63.21(5) ?
    Fe1 Si1 Al6 . . 63.21(5) ?
    Si1 Si1 Al6 6_565 . 63.77(3) ?
    Al2 Si1 Al6 1_556 . 172.99(6) ?
    Al2 Si1 Al6 . . 59.74(5) ?
    Al3 Si1 Al6 1_556 . 113.15(5) ?
    Al6 Si1 Al6 1_556 . 112.47(6) ?
    Ni2 Si1 Al4 . 1_556 168.83(6) ?
    Ni1 Si1 Al4 . 1_556 54.75(5) ?
    Si1 Si1 Al4 6_565 1_556 63.85(3) ?
    Al2 Si1 Al4 1_556 1_556 63.31(5) ?
    Al2 Si1 Al4 . 1_556 104.24(6) ?
    Al3 Si1 Al4 1_556 1_556 132.04(6) ?
    Al6 Si1 Al4 1_556 1_556 75.26(6) ?
    Al6 Si1 Al4 . 1_556 112.98(6) ?
    Fe2 Si1 Al6 . 5_666 56.91(4) ?
    Ni2 Si1 Al6 . 5_666 56.91(4) ?
    Ni1 Si1 Al6 . 5_666 109.06(5) ?
    Fe1 Si1 Al6 . 5_666 109.06(5) ?
    Si1 Si1 Al6 6_565 5_666 64.03(3) ?
    Al2 Si1 Al6 1_556 5_666 119.82(6) ?
    Al2 Si1 Al6 . 5_666 110.02(6) ?
    Al3 Si1 Al6 1_556 5_666 73.70(5) ?
    Al6 Si1 Al6 1_556 5_666 64.71(7) ?
    Al6 Si1 Al6 . 5_666 56.51(7) ?
    Al4 Si1 Al6 1_556 5_666 124.34(5) ?
    Ni1 Al2 Ni1 . 7_656 115.73(5) ?
    Ni1 Al2 Si1 . 1_554 102.07(6) ?
    Ni1 Al2 Si1 7_656 1_554 133.31(7) ?
    Fe1 Al2 Si1 . . 55.02(4) ?
    Ni1 Al2 Si1 . . 55.02(4) ?
    Ni1 Al2 Si1 7_656 . 98.46(6) ?
    Si1 Al2 Si1 1_554 . 126.27(7) ?
    Ni1 Al2 Al4 . 7_655 151.06(7) ?
    Ni1 Al2 Al4 7_656 7_655 55.63(5) ?
    Si1 Al2 Al4 1_554 7_655 77.96(6) ?
    Si1 Al2 Al4 . 7_655 146.54(7) ?
    Ni1 Al2 Al5 . 7_656 130.35(7) ?
    Ni1 Al2 Al5 7_656 7_656 55.04(5) ?
    Si1 Al2 Al5 1_554 7_656 117.54(7) ?
    Si1 Al2 Al5 . 7_656 76.98(6) ?
    Al4 Al2 Al5 7_655 7_656 70.69(6) ?
    Ni1 Al2 Al2 . 7_656 58.09(5) ?
    Ni1 Al2 Al2 7_656 7_656 57.64(5) ?
    Si1 Al2 Al2 1_554 7_656 147.40(9) ?
    Si1 Al2 Al2 . 7_656 66.49(6) ?
    Al4 Al2 Al2 7_655 7_656 106.78(8) ?
    Al5 Al2 Al2 7_656 7_656 93.85(8) ?
    Fe1 Al2 Al6 . . 63.42(5) ?
    Ni1 Al2 Al6 . . 63.42(5) ?
    Ni1 Al2 Al6 7_656 . 160.41(7) ?
    Si1 Al2 Al6 1_554 . 62.04(6) ?
    Si1 Al2 Al6 . . 64.36(6) ?
    Al4 Al2 Al6 7_655 . 135.03(8) ?
    Al5 Al2 Al6 7_656 . 109.22(6) ?
    Al2 Al2 Al6 7_656 . 117.91(8) ?
    Fe1 Al2 Fe2 . . 97.79(5) ?
    Si1 Al2 Fe2 1_554 . 92.76(5) ?
    Si1 Al2 Fe2 . . 52.11(4) ?
    Al4 Al2 Fe2 7_655 . 111.13(6) ?
    Al5 Al2 Fe2 7_656 . 54.17(4) ?
    Al2 Al2 Fe2 7_656 . 114.12(7) ?
    Al6 Al2 Fe2 . . 55.20(4) ?
    Ni1 Al2 Ni2 . . 97.79(5) ?
    Ni1 Al2 Ni2 7_656 . 107.38(5) ?
    Si1 Al2 Ni2 1_554 . 92.76(5) ?
    Si1 Al2 Ni2 . . 52.11(4) ?
    Al4 Al2 Ni2 7_655 . 111.13(6) ?
    Al5 Al2 Ni2 7_656 . 54.17(4) ?
    Al2 Al2 Ni2 7_656 . 114.12(7) ?
    Al6 Al2 Ni2 . . 55.20(4) ?
    Ni2 Al3 Ni2 1_554 . 142.04(9) ?
    Ni2 Al3 Si1 1_554 1_554 55.07(4) ?
    Ni2 Al3 Si1 . 1_554 98.96(6) ?
    Ni2 Al3 Si1 1_554 2_656 98.96(6) ?
    Ni2 Al3 Si1 . 2_656 55.07(4) ?
    Si1 Al3 Si1 1_554 2_656 100.28(8) ?
    Ni2 Al3 Al3 1_554 5_655 108.98(5) ?
    Ni2 Al3 Al3 . 5_655 108.98(5) ?
    Si1 Al3 Al3 1_554 5_655 129.86(4) ?
    Si1 Al3 Al3 2_656 5_655 129.86(4) ?
    Ni2 Al3 Al5 1_554 7_655 53.52(3) ?
    Ni2 Al3 Al5 . 7_655 152.38(4) ?
    Si1 Al3 Al5 1_554 7_655 72.49(4) ?
    Si1 Al3 Al5 2_656 7_655 151.08(5) ?
    Al3 Al3 Al5 5_655 7_655 63.38(4) ?
    Ni2 Al3 Al5 1_554 3_445 152.38(4) ?
    Ni2 Al3 Al5 . 3_445 53.52(3) ?
    Si1 Al3 Al5 1_554 3_445 151.08(5) ?
    Si1 Al3 Al5 2_656 3_445 72.49(4) ?
    Al3 Al3 Al5 5_655 3_445 63.38(4) ?
    Al5 Al3 Al5 7_655 3_445 126.76(8) ?
    Ni1 Al4 Ni1 . 1_554 146.06(9) ?
    Fe1 Al4 Al5 . . 56.78(6) ?
    Ni1 Al4 Al5 . . 56.78(6) ?
    Ni1 Al4 Al5 1_554 . 157.15(9) ?
    Ni1 Al4 Al2 . 7_655 127.33(4) ?
    Ni1 Al4 Al2 1_554 7_655 59.06(5) ?
    Al5 Al4 Al2 . 7_655 110.41(6) ?
    Ni1 Al4 Al2 . 4_655 127.33(4) ?
    Ni1 Al4 Al2 1_554 4_655 59.06(5) ?
    Al5 Al4 Al2 . 4_655 110.41(6) ?
    Al2 Al4 Al2 7_655 4_655 105.30(8) ?
    Ni1 Al4 Si1 . 1_554 97.76(7) ?
    Ni1 Al4 Si1 1_554 1_554 52.59(5) ?
    Al5 Al4 Si1 . 1_554 144.72(6) ?
    Al2 Al4 Si1 7_655 1_554 63.26(5) ?
    Al2 Al4 Si1 4_655 1_554 104.53(7) ?
    Ni1 Al4 Si1 . 6_564 97.76(7) ?
    Ni1 Al4 Si1 1_554 6_564 52.59(5) ?
    Al5 Al4 Si1 . 6_564 144.72(6) ?
    Al2 Al4 Si1 7_655 6_564 104.53(7) ?
    Al2 Al4 Si1 4_655 6_564 63.26(5) ?
    Si1 Al4 Si1 1_554 6_564 52.31(6) ?
    Ni1 Al4 Al2 . 6_565 56.25(4) ?
    Ni1 Al4 Al2 1_554 6_565 104.41(6) ?
    Al5 Al4 Al2 . 6_565 90.76(6) ?
    Al2 Al4 Al2 7_655 6_565 156.54(8) ?
    Al2 Al4 Al2 4_655 6_565 75.01(5) ?
    Si1 Al4 Al2 1_554 6_565 93.68(7) ?
    Si1 Al4 Al2 6_564 6_565 53.99(4) ?
    Fe1 Al4 Al2 . . 56.25(4) ?
    Ni1 Al4 Al2 . . 56.25(4) ?
    Ni1 Al4 Al2 1_554 . 104.41(6) ?
    Al5 Al4 Al2 . . 90.76(6) ?
    Al2 Al4 Al2 7_655 . 75.01(5) ?
    Al2 Al4 Al2 4_655 . 156.54(8) ?
    Si1 Al4 Al2 1_554 . 53.99(4) ?
    Si1 Al4 Al2 6_564 . 93.68(7) ?
    Al2 Al4 Al2 6_565 . 95.41(8) ?
    Ni1 Al5 Ni2 . 3 120.69(4) ?
    Ni1 Al5 Ni2 . 7_656 120.69(4) ?
    Ni2 Al5 Ni2 3 7_656 118.07(8) ?
    Ni1 Al5 Al5 . 5_766 172.71(14) ?
    Ni2 Al5 Al5 3 5_766 59.03(4) ?
    Ni2 Al5 Al5 7_656 5_766 59.03(4) ?
    Fe1 Al5 Al4 . . 56.76(6) ?
    Ni1 Al5 Al4 . . 56.76(6) ?
    Ni2 Al5 Al4 3 . 109.53(6) ?
    Ni2 Al5 Al4 7_656 . 109.53(6) ?
    Al5 Al5 Al4 5_766 . 130.53(13) ?
    Ni1 Al5 Al2 . 7_656 59.22(4) ?
    Ni2 Al5 Al2 3 7_656 156.95(9) ?
    Ni2 Al5 Al2 7_656 7_656 63.84(3) ?
    Al5 Al5 Al2 5_766 7_656 117.76(7) ?
    Al4 Al5 Al2 . 7_656 89.70(6) ?
    Ni1 Al5 Al2 . 4_656 59.22(4) ?
    Ni2 Al5 Al2 3 4_656 63.84(3) ?
    Ni2 Al5 Al2 7_656 4_656 156.95(9) ?
    Al5 Al5 Al2 5_766 4_656 117.76(7) ?
    Al4 Al5 Al2 . 4_656 89.70(6) ?
    Al2 Al5 Al2 7_656 4_656 105.04(8) ?
    Ni1 Al5 Al3 . 7_655 121.16(7) ?
    Ni2 Al5 Al3 3 7_655 99.66(7) ?
    Ni2 Al5 Al3 7_656 7_655 53.08(4) ?
    Al5 Al5 Al3 5_766 7_655 65.12(7) ?
    Al4 Al5 Al3 . 7_655 70.97(6) ?
    Al2 Al5 Al3 7_656 7_655 98.58(5) ?
    Al2 Al5 Al3 4_656 7_655 149.36(7) ?
    Ni1 Al5 Al3 . 3 121.16(7) ?
    Ni2 Al5 Al3 3 3 53.08(4) ?
    Ni2 Al5 Al3 7_656 3 99.66(7) ?
    Al5 Al5 Al3 5_766 3 65.12(7) ?
    Al4 Al5 Al3 . 3 70.97(6) ?
    Al2 Al5 Al3 7_656 3 149.36(7) ?
    Al2 Al5 Al3 4_656 3 98.58(5) ?
    Al3 Al5 Al3 7_655 3 53.24(8) ?
    Ni2 Al6 Ni2 . 5_666 115.34(7) ?
    Fe2 Al6 Al6 . 5_666 57.67(4) ?
    Ni2 Al6 Al6 . 5_666 57.67(4) ?
    Ni2 Al6 Al6 5_666 5_666 57.67(4) ?
    Ni2 Al6 Al2 . 6_565 148.81(9) ?
    Ni2 Al6 Al2 5_666 6_565 62.61(3) ?
    Al6 Al6 Al2 5_666 6_565 111.70(7) ?
    Fe2 Al6 Al2 . . 62.61(3) ?
    Ni2 Al6 Al2 . . 62.61(3) ?
    Ni2 Al6 Al2 5_666 . 148.81(9) ?
    Al6 Al6 Al2 5_666 . 111.70(7) ?
    Al2 Al6 Al2 6_565 . 102.23(8) ?
    Ni2 Al6 Si1 . 1_554 94.03(3) ?
    Ni2 Al6 Si1 5_666 1_554 147.60(6) ?
    Al6 Al6 Si1 5_666 1_554 148.77(6) ?
    Al2 Al6 Si1 6_565 1_554 99.42(7) ?
    Al2 Al6 Si1 . 1_554 56.67(5) ?
    Ni2 Al6 Si1 . 6_564 147.60(6) ?
    Ni2 Al6 Si1 5_666 6_564 94.03(3) ?
    Al6 Al6 Si1 5_666 6_564 148.77(6) ?
    Al2 Al6 Si1 6_565 6_564 56.67(5) ?
    Al2 Al6 Si1 . 6_564 99.42(7) ?
    Si1 Al6 Si1 1_554 6_564 54.52(6) ?
    Ni2 Al6 Ni1 . . 96.91(5) ?
    Ni2 Al6 Ni1 5_666 . 96.91(5) ?
    Al6 Al6 Ni1 5_666 . 103.00(10) ?
    Al2 Al6 Ni1 6_565 . 54.73(4) ?
    Al2 Al6 Ni1 . . 54.73(4) ?
    Si1 Al6 Ni1 1_554 . 92.54(6) ?
    Si1 Al6 Ni1 6_564 . 92.54(6) ?
    Fe2 Al6 Fe1 . . 96.91(5) ?
    Al6 Al6 Fe1 5_666 . 103.00(10) ?
    Al2 Al6 Fe1 6_565 . 54.73(4) ?
    Al2 Al6 Fe1 . . 54.73(4) ?
    Si1 Al6 Fe1 1_554 . 92.54(6) ?
    Si1 Al6 Fe1 6_564 . 92.54(6) ?
    Fe2 Al6 Si1 . . 51.49(4) ?
    Ni2 Al6 Si1 . . 51.49(4) ?
    Ni2 Al6 Si1 5_666 . 97.14(6) ?
    Al6 Al6 Si1 5_666 . 62.24(7) ?
    Al2 Al6 Si1 6_565 . 97.32(7) ?
    Al2 Al6 Si1 . . 55.90(5) ?
    Si1 Al6 Si1 1_554 . 112.47(6) ?
    Si1 Al6 Si1 6_564 . 141.91(9) ?
    Ni1 Al6 Si1 . . 50.05(4) ?
    Fe1 Al6 Si1 . . 50.05(4) ?
_shelx_space_group_comment
;
The symmetry employed for this shelxl refinement is uniquely defined
by the following loop, which should always be used as a source of
symmetry information in preference to the above space-group names.
They are only intended as comments.
;
_shelx_estimated_absorpt_T_min     ?
_shelx_estimated_absorpt_T_max     ?
_shelx_hkl_file
;
   2   0   0    0.90    1.70
   2   0   0    4.40    2.00
   2   0   0    1.30    2.90
   2   0   0    3.90    2.10
  -2   0   0    3.50    2.00
  -2   0   0    2.90    3.00
  -2   0   0    2.60    2.00
  -2   0   0    3.80    2.00
   4   0   0 2205.98   95.09
   4   0   0 2331.47   93.39
   4   0   0 2322.77   91.99
  -4   0   0 2170.28   92.59
  -4   0   0 2287.67   92.59
  -4   0   0 2278.87   92.09
  -4   0   0 2240.78   95.49
   6   0   0  214.48   16.30
   6   0   0  242.08   18.40
   6   0   0  229.98   23.20
  -6   0   0  229.58   16.50
  -6   0   0  185.88   15.70
  -6   0   0  234.48   21.40
  -8   0   0 1932.11   84.79
  -8   0   0 1926.11   83.69
   8   0   0 1897.21   86.49
 -10   0   0  938.61   49.20
  10   0   0  841.72   51.79
 -12   0   0  649.34   46.20
  12   0   0  632.54   51.19
 -12   0   0  664.13   45.00
  14   0   0   83.99   29.10
 -14   0   0   99.39   27.30
 -14   0   0   58.29   25.70
 -16   0   0 1528.75   90.59
 -16   0   0 1462.45   98.89
 -18   0   0  174.78   45.50
  18   0   0  160.28   55.29
  -1  -1   0   36.60    4.00
   1  -1   0   36.90    4.40
  -1  -1   0   29.90    3.70
   1  -1   0   33.00    4.70
  -1  -1   0   31.80    4.80
   1   1   0   39.60    5.30
  -1   1   0   28.40    4.50
   1   1   0   34.10    3.70
   1   1   0   35.30    4.20
  -1   1   0   35.20    3.80
  -1   1   0   34.50    4.30
   1   1   0   33.10    3.90
   3  -1   0  130.29    9.90
  -3  -1   0  135.99    8.90
  -3  -1   0  117.39   10.50
   3  -1   0  133.99   12.30
   3  -1   0  143.49    9.40
  -3  -1   0  137.29    9.80
   3   1   0  119.89    9.40
   3   1   0  106.59    8.70
  -3   1   0  128.69   12.20
   3   1   0  126.39   10.90
  -3   1   0  127.29    9.40
  -3   1   0  115.79    8.70
   5  -1   0  121.49   11.70
   5  -1   0  112.89   14.10
  -5  -1   0  130.69   11.80
  -5  -1   0  115.39   13.10
   5  -1   0  124.69   17.40
  -5  -1   0  135.29   11.70
   5   1   0  148.99   17.80
  -5   1   0   99.99   11.20
  -5   1   0  148.79   16.80
  -5   1   0  119.39   11.10
   5   1   0  129.99   12.40
  -5   1   0  133.19   11.90
   5   1   0  115.99   13.10
   5   1   0  123.49   14.10
   7  -1   0   -2.40    8.80
  -7  -1   0    6.50    7.60
  -7  -1   0   -6.70    8.70
  -7   1   0   11.70    8.00
  -7   1   0    8.50    6.10
  -7   1   0   -1.70   11.80
   7   1   0   14.30   10.80
  -9  -1   0   12.10   10.80
   9  -1   0   24.30   14.00
  -9  -1   0    1.20   12.30
   9   1   0   10.00   14.50
  -9   1   0    8.10   10.70
  -9   1   0   18.30   11.90
  11  -1   0 1468.95   73.49
 -11  -1   0 1411.96   70.89
 -11  -1   0 1366.36   67.49
  11   1   0 1356.06   75.39
 -11   1   0 1367.26   68.29
 -11   1   0 1363.46   69.59
 -11   1   0 1326.37   81.29
  13  -1   0  -16.10   23.70
 -13  -1   0    8.50   19.40
 -13  -1   0   -9.40   19.70
 -13   1   0    2.10   19.00
 -13   1   0  -19.90   19.60
  13   1   0   10.20   21.90
  15  -1   0  -51.79   30.00
 -15  -1   0   30.90   28.40
 -15  -1   0  -28.90   25.10
 -15   1   0   62.69   27.60
  15   1   0   92.89   39.00
 -15   1   0   72.39   30.00
  17  -1   0  807.72   96.19
 -17  -1   0  787.32   70.49
 -17  -1   0  855.31   77.89
  17   1   0  769.22   95.89
 -17   1   0  800.92   78.29
 -17   1   0  856.41   74.99
   0  -2   0   -1.00    4.20
   0  -2   0    4.10    7.30
   0  -2   0    2.10    4.70
   0  -2   0   -1.90    3.50
   0   2   0    3.50    5.00
   0   2   0    4.30    4.40
   0   2   0   -3.70    4.70
   0   2   0   14.70    5.10
  -2  -2   0 2652.63  113.89
   2  -2   0 2794.72  111.79
  -2  -2   0 2840.02  112.49
  -2  -2   0 2856.91  111.59
   2  -2   0 2685.03  112.99
   2  -2   0 2815.62  114.09
   2   2   0 2730.13  111.39
  -2   2   0 2717.63  111.59
   2   2   0 2836.92  112.39
  -2   2   0 2770.32  112.69
   2   2   0 2851.41  112.69
  -2   2   0 2686.13  114.39
   2   2   0 2760.52  114.69
   4  -2   0   19.90    9.90
   4  -2   0   13.40    7.30
  -4  -2   0   16.10    5.10
  -4  -2   0   19.40    6.40
  -4  -2   0   25.70    7.40
   4  -2   0   27.60    6.30
  -4   2   0   17.40    9.20
  -4   2   0   20.10    6.50
  -4   2   0   14.30    6.20
   4   2   0   17.40    6.10
   4   2   0   13.60    8.70
   4   2   0    8.50    5.70
  -6  -2   0 9999.00  382.16
   6  -2   0 9605.04  380.86
  -6  -2   0 9585.44  379.56
  -6   2   0 9213.48  379.86
  -6   2   0 9490.05  386.26
   6   2   0 9690.33  384.86
  -6   2   0 9693.23  381.06
  -8  -2   0  115.99   17.50
  -8  -2   0  135.99   16.80
   8   2   0  143.29   28.10
  -8   2   0  102.89   15.30
  -8   2   0  149.79   23.70
 -10  -2   0 1541.35   72.19
 -10  -2   0 1600.54   75.59
  10  -2   0 1549.74   76.29
 -10   2   0 1570.54   86.19
 -10   2   0 1505.65   72.69
 -10   2   0 1469.35   72.99
  10   2   0 1476.55   80.29
 -12  -2   0  175.98   24.50
  12  -2   0  246.98   36.20
 -12  -2   0  164.68   26.50
 -12   2   0  178.18   26.60
 -12   2   0  192.78   29.40
  12   2   0  204.48   41.20
 -12   2   0  285.47   43.20
  14  -2   0   49.20   35.90
 -14  -2   0   11.20   29.50
 -14  -2   0   52.29   22.90
 -14   2   0   38.70   41.30
 -14   2   0   25.00   27.30
  14   2   0   61.99   42.50
 -14   2   0  121.59   27.90
  16  -2   0  637.74   80.59
 -16  -2   0  586.34   65.19
 -16  -2   0  541.15   60.29
 -16   2   0  528.65   63.59
 -16   2   0  463.85   61.49
  16   2   0  467.25   61.99
 -18  -2   0   91.69   51.69
  18  -2   0  283.37   70.29
  18   2   0   81.59   53.09
 -18   2   0  181.78   48.10
 -18   2   0  150.78   45.00
   1  -3   0    9.90    7.90
   1  -3   0   22.50    6.70
  -1  -3   0   25.40    7.10
  -1  -3   0   14.40    6.50
   1  -3   0   23.50    9.20
  -1  -3   0   19.80    8.50
  -1  -3   0   29.70    8.70
  -1   3   0   18.40    8.80
  -1   3   0   16.50    8.00
  -1   3   0   24.60    9.40
   1   3   0   10.10    7.10
   1   3   0   25.60    6.90
   1   3   0   17.00    7.20
  -1   3   0   22.30    7.60
   1   3   0   13.30    7.60
   3  -3   0 1704.43   71.89
  -3  -3   0 1742.63   72.89
  -3  -3   0 1719.43   71.29
   3   3   0 1679.13   72.49
   3   3   0 1676.13   72.79
  -3   3   0 1646.94   75.79
  -3   3   0 1692.23   72.79
   3   3   0 1759.82   76.59
  -3   3   0 1606.24   71.39
   3   3   0 1544.75   71.19
   5  -3   0 1336.57   57.69
  -5  -3   0 1272.57   58.49
  -5  -3   0 1242.88   56.09
   5   3   0 1280.67   57.89
  -5   3   0 1225.48   57.09
  -5   3   0 1270.47   58.09
   5   3   0 1272.87   62.89
  -5   3   0 1233.18   63.19
  -7  -3   0   58.59   11.00
   7  -3   0   76.79   12.60
  -7  -3   0   37.10   11.80
  -7   3   0   76.49   18.70
   7   3   0   47.90   20.50
  -7   3   0   52.49   12.50
  -9  -3   0  113.29   20.10
   9  -3   0   84.59   21.80
  -9  -3   0  121.09   19.90
  -9   3   0  115.29   18.00
  -9   3   0  146.29   20.90
  -9   3   0  158.78   31.10
 -11  -3   0   46.20   16.70
  11  -3   0   18.70   24.00
 -11  -3   0    0.00   20.50
 -11   3   0   36.90   15.40
 -11   3   0   41.20   18.50
 -11   3   0   31.30   29.60
  11   3   0   19.20   25.80
  13  -3   0  767.72   60.09
 -13  -3   0  680.93   49.40
 -13  -3   0  749.42   58.09
 -13   3   0  725.53   76.19
  13   3   0  734.93   71.29
 -13   3   0  692.63   54.19
 -13   3   0  676.33   54.89
 -15  -3   0   43.00   28.70
 -15  -3   0  116.19   40.80
  15  -3   0  136.19   41.10
 -15   3   0   81.99   34.50
 -15   3   0   -8.20   29.80
  15   3   0   54.39   56.09
 -15   3   0  121.89   52.39
 -17  -3   0  339.37   51.69
  17  -3   0  343.67   58.89
 -17  -3   0  409.06   47.90
 -17   3   0  342.87   50.29
 -17   3   0  359.26   80.09
  17   3   0  480.95   82.99
   0  -4   0 8140.99  324.57
   0  -4   0 8328.87  322.47
   0   4   0 8163.08  325.37
   0   4   0 7830.82  324.57
   0   4   0 7943.01  322.07
   2  -4   0  398.46   24.20
  -2  -4   0  401.86   24.60
  -2  -4   0  399.56   25.00
  -2   4   0  353.46   25.10
   2   4   0  396.76   26.30
  -2   4   0  355.36   26.00
   2   4   0  393.06   26.00
  -2   4   0  380.36   29.20
  -4  -4   0 3555.44  148.49
  -4  -4   0 3527.65  146.49
   4  -4   0 3566.64  146.99
  -4   4   0 3600.94  148.59
   4   4   0 3755.42  154.38
  -4   4   0 3373.16  146.59
  -4   4   0 3545.35  153.38
   4   4   0 3544.85  148.79
  -6  -4   0    0.90   11.40
   6  -4   0   15.40   12.00
  -6  -4   0   -3.00    9.10
  -6   4   0   39.10   30.00
   6   4   0   23.10   11.90
  -6   4   0    2.20   11.70
   6   4   0   17.50   17.00
   8  -4   0  205.98   27.00
  -8  -4   0  209.88   28.10
  -8  -4   0  176.38   23.50
   8   4   0  203.38   25.60
  -8   4   0  161.28   29.50
  -8   4   0  175.68   21.80
   8   4   0  192.08   34.30
  10  -4   0  120.39   24.20
 -10  -4   0  109.39   19.80
 -10  -4   0  136.89   25.10
 -10   4   0  143.59   33.80
 -10   4   0  109.39   22.30
  10   4   0   68.89   26.00
 -12  -4   0 1512.25   85.19
  12  -4   0 1565.54   85.79
 -12  -4   0 1549.34   78.09
 -12   4   0 1455.75  102.69
 -12   4   0 1602.04   83.29
  12   4   0 1463.25   96.29
 -12   4   0 1552.04   82.09
  14  -4   0   -5.40   32.10
 -14  -4   0  -29.60   24.40
 -14  -4   0  -36.20   34.30
 -14   4   0   55.89   30.50
 -14   4   0  -29.80   46.20
  14   4   0    8.70   48.40
 -14   4   0   -2.70   29.40
  16  -4   0  119.29   50.89
 -16  -4   0    6.10   42.20
 -16  -4   0   86.49   35.20
 -16   4   0   76.49   43.50
 -16   4   0   87.79   40.00
 -16   4   0  107.49   64.09
  16   4   0   -3.10   50.69
  -1  -5   0   16.60   12.30
  -1  -5   0   29.20   11.60
  -1   5   0   17.10   13.40
   1   5   0    0.10   12.70
  -1   5   0   -0.20   15.80
   1   5   0    6.80   14.70
   3  -5   0   23.00   10.70
  -3  -5   0   18.40   11.00
  -3   5   0   13.40   15.70
   3   5   0   14.50   13.60
  -3   5   0   22.40   13.90
  -3   5   0   47.40   15.40
  -5  -5   0   56.09   13.50
   5  -5   0   23.10   13.60
  -5  -5   0   28.50   13.70
   5   5   0   19.30   20.20
  -5   5   0   31.40   20.40
   5   5   0   15.60   14.90
  -5   5   0   24.30   12.40
  -7  -5   0   39.90   12.30
  -7  -5   0   37.40   17.50
  -7   5   0   63.29   27.50
   7   5   0   46.00   24.50
   7   5   0   21.20   18.00
  -7   5   0   37.00   18.50
  -9  -5   0   52.29   16.40
  -9  -5   0  111.09   21.90
   9  -5   0   75.49   22.70
   9   5   0   57.89   34.80
  -9   5   0   92.09   34.70
   9   5   0   81.99   23.60
  -9   5   0   58.79   22.00
  11  -5   0  457.85   48.70
 -11  -5   0  490.85   49.80
 -11  -5   0  513.75   43.90
 -11   5   0  481.45   46.70
 -11   5   0  574.14   70.89
  11   5   0  438.86   57.59
  11   5   0  491.95   48.10
 -13  -5   0   59.49   31.50
 -13  -5   0   98.29   27.30
  13  -5   0   65.89   33.10
 -13   5   0   38.10   51.89
 -13   5   0   82.49   33.40
 -13   5   0   96.49   28.80
  13   5   0   73.69   51.39
  13   5   0  144.89   35.10
 -15  -5   0  126.79   42.10
  15  -5   0  184.28   54.39
 -15   5   0   81.79   36.80
  15   5   0  -10.30   58.49
 -15   5   0    9.90   63.49
  15   5   0  116.99   42.40
   0  -6   0  914.91   58.09
   0  -6   0 1029.80   52.99
   0   6   0 1009.20   58.99
   0   6   0 1046.40   60.39
  -2  -6   0  390.56   33.40
   2  -6   0  456.15   32.10
  -2  -6   0  431.36   36.20
   2   6   0  472.05   38.90
  -2   6   0  453.15   38.50
  -2   6   0  451.25   41.20
   2   6   0  457.85   42.50
  -4  -6   0   -1.20   15.60
   4  -6   0   14.00   16.20
  -4  -6   0   38.60   15.90
  -4   6   0   56.49   23.90
   4   6   0   33.00   22.70
   4   6   0   21.40   18.60
  -4   6   0   35.40   15.90
  -6  -6   0 3549.74  159.68
  -6  -6   0 3765.92  157.18
   6  -6   0 3577.04  156.88
  -6   6   0 3693.23  169.68
   6   6   0 3586.64  168.18
   6   6   0 3790.72  162.08
  -6   6   0 3652.73  158.78
  -8  -6   0  325.47   40.50
   8  -6   0  311.87   38.30
  -8  -6   0  315.57   33.90
  -8   6   0  314.07   38.80
   8   6   0  459.15   58.69
  -8   6   0  333.27   49.40
   8   6   0  340.57   38.70
 -10  -6   0  408.36   52.49
 -10  -6   0  551.54   45.10
  10  -6   0  436.66   50.39
 -10   6   0  552.74   49.10
  10   6   0  540.25   52.79
  10   6   0  557.44   73.79
 -10   6   0  618.84   73.09
  12  -6   0  226.08   43.00
 -12  -6   0  358.46   54.39
 -12  -6   0  209.88   31.80
 -12   6   0  306.07   43.30
  12   6   0  301.47   44.20
 -12   6   0  393.46   66.09
 -14  -6   0   32.20   30.70
  14  -6   0   36.80   43.60
 -14   6   0  -38.60   33.50
 -14   6   0  -22.70   38.00
 -14   6   0  -72.89   75.19
  14   6   0   -0.10   40.60
  14   6   0   41.90   53.69
  -1  -7   0   59.29   24.80
  -1  -7   0   43.00   20.60
   1  -7   0   30.40   18.00
   1   7   0   62.39   30.00
  -1   7   0   41.60   27.40
   1   7   0   66.89   24.60
  -1   7   0   51.09   24.10
  -3  -7   0  162.18   27.60
   3  -7   0  106.89   22.20
  -3   7   0  124.99   26.20
   3   7   0  107.49   28.20
   3   7   0  138.39   33.50
  -3   7   0  155.68   33.20
   5  -7   0  209.88   34.60
  -5  -7   0  186.18   30.90
  -5  -7   0  147.39   25.50
  -5   7   0  131.19   34.30
  -5   7   0  138.99   27.10
   5   7   0  130.09   30.70
   5   7   0  105.29   32.10
  -7  -7   0  -34.80   20.20
  -7  -7   0  -35.70   23.20
   7  -7   0   24.30   19.70
  -7   7   0   -6.20   36.00
   7   7   0  -52.69   26.10
  -7   7   0    1.20   23.30
  -9  -7   0   19.80   34.30
  -9  -7   0   16.60   24.30
   9  -7   0   86.09   33.00
   9   7   0   -1.50   31.80
   9   7   0   32.90   40.20
  -9   7   0   34.10   46.00
  -9   7   0  -19.90   25.00
 -11  -7   0  804.32   75.59
 -11  -7   0  867.41   62.89
  11  -7   0  862.41   73.79
  11   7   0  817.02   74.09
 -11   7   0  715.63   85.59
 -13  -7   0   -7.50   90.09
  13  -7   0   14.60   45.70
 -13  -7   0   79.89   34.80
 -13   7   0    5.00   37.10
  13   7   0  103.99   60.69
 -13   7   0   34.70   70.39
  13   7   0  -24.70   43.40
   0  -8   0 6588.74  273.07
   0   8   0 6593.64  278.87
   0   8   0 6466.55  282.77
  -2  -8   0   44.30   27.70
  -2  -8   0   31.00   23.90
   2  -8   0    6.50   26.70
   2   8   0   80.69   33.70
  -2   8   0   69.19   36.50
   2   8   0   36.80   30.60
  -2   8   0   13.10   29.70
   4  -8   0  581.24   49.10
  -4  -8   0  718.03   55.19
  -4  -8   0  601.64   57.59
  -4   8   0  573.94   67.79
   4   8   0  712.73   67.19
  -4   8   0  564.74   52.79
   4   8   0  541.25   61.39
  -6  -8   0   60.49   29.00
  -6  -8   0  -21.10   28.60
   6  -8   0  -23.10   24.90
   6   8   0   37.10   37.80
   6   8   0   13.40   35.00
  -6   8   0   55.69   43.40
  -6   8   0   19.80   25.90
   8  -8   0  177.88   41.50
  -8  -8   0  172.68   42.90
  -8  -8   0  200.48   37.10
   8   8   0  216.18   45.70
  -8   8   0   78.39   50.29
  -8   8   0  128.79   33.70
 -10  -8   0  207.68   38.50
  10  -8   0  119.49   40.50
 -10  -8   0  149.99   53.49
 -10   8   0  171.28   39.00
 -10   8   0  233.98   95.69
 -12  -8   0  392.26   50.89
  12  -8   0  362.26   53.09
 -12   8   0  556.44   87.19
  12   8   0  403.76   65.59
 -12   8   0  463.25   58.19
  12   8   0  415.66   86.09
  -1  -9   0   51.99   34.70
   1  -9   0   43.50   34.20
  -1   9   0   39.20   35.60
  -1   9   0   -4.40   40.50
   1   9   0   42.70   39.90
   1   9   0  -25.70   34.20
  -3  -9   0  102.99   35.80
   3  -9   0  155.68   32.60
  -3  -9   0  194.38   41.20
   3   9   0  157.18   46.00
  -3   9   0   73.29   48.00
   3   9   0  124.59   46.20
  -3   9   0  215.08   41.60
   5  -9   0  198.88   41.80
  -5  -9   0  238.68   42.20
  -5  -9   0  146.09   39.50
   5   9   0  245.28   50.59
   5   9   0  195.58   55.89
  -5   9   0   91.49   55.59
  -5   9   0  175.18   37.30
   7  -9   0   57.79   37.70
  -7  -9   0   59.79   43.30
  -7  -9   0  128.39   40.40
   7   9   0  105.79   55.89
  -7   9   0   93.59   56.69
  -7   9   0   74.09   37.20
   7   9   0   62.59   44.20
  -9  -9   0   12.00   46.90
   9  -9   0   -3.50   52.79
  -9  -9   0  -29.90   40.10
  -9   9   0   -9.60   65.79
   9   9   0 -119.79   60.19
   9   9   0   50.19   49.30
  -9   9   0   61.59   38.20
 -11  -9   0   61.19   57.79
 -11  -9   0   80.59   48.10
  11   9   0   54.19   59.79
 -11   9   0  161.98   48.90
 -11   9   0   74.09   78.39
   0 -10   0  179.08   40.50
   0  10   0  215.28   46.60
   0  10   0  114.89   56.49
   2 -10   0  630.64   66.49
  -2  10   0  451.75   70.99
   2  10   0  489.95   67.49
   2  10   0  627.54   77.19
  -2  10   0  551.44   67.99
  -4 -10   0  -40.20   45.70
  -4 -10   0    1.10   41.00
   4  10   0   43.60   49.30
  -4  10   0  -13.20   36.90
  -4  10   0  -34.20   53.59
  -6 -10   0 1874.41  125.79
  -6 -10   0 1953.60  120.69
  -6  10   0 2184.08  151.18
  -6  10   0 2190.38  119.39
   6  10   0 2075.39  131.29
   6  10   0 1926.51  138.29
  -8 -10   0  243.48   58.49
  -8 -10   0   82.99   52.59
   8  10   0   73.29   61.79
  -8  10   0  174.08   49.40
  -8  10   0  116.59   75.59
   8  10   0  318.47   79.69
   1  11   0    1.80   61.79
  -1  11   0    0.60   47.90
   1  11   0   30.40   49.90
  -1  11   0  -42.50   63.39
   3  11   0   39.80   54.89
   3  11   0  192.28   67.19
  -3  11   0  193.08   73.79
  18   0  -1  -72.19   57.99
 -18   0   1  -50.29   39.40
 -18   0   1   -1.60   43.70
 -16   0   1  288.47   45.30
 -16   0   1  303.37   49.60
  16   0  -1  266.97   56.59
  14   0  -1  108.29   36.10
 -14   0   1   88.29   31.50
 -14   0   1  112.89   29.40
 -12   0   1 1278.67   68.89
  12   0  -1 1235.78   74.29
 -12   0   1 1269.17   70.29
 -10   0   1 1871.01   87.19
 -10   0   1 1832.92   86.09
   8   0  -1  103.69   17.30
  -8   0   1   93.79   14.90
   8   0  -1   98.69   15.60
  -6   0   1 2913.31  118.59
  -6   0   1 2832.32  119.49
   6   0  -1 2803.22  116.49
  -6   0   1 2822.22  118.09
   6   0  -1 2881.21  120.09
   4   0  -1 2329.17   99.79
   4   0  -1 2355.36   98.49
  -4   0   1 2439.66   98.89
   4   0  -1 2323.07   95.79
  -4   0   1 2467.25   99.19
   4   0  -1 2544.95  100.39
  -4   0   1 2439.06  100.29
   2   0  -1   28.30    5.90
   2   0  -1   26.10    5.20
  -2   0   1   25.50    5.10
  -2   0   1   36.10    5.60
  -2   0   1   35.00    5.20
   2   0  -1   32.30    4.90
   0   0   1 3696.13  146.29
   0   0  -1 3802.62  146.49
   0   0  -1 3839.22  146.49
   0   0  -1 3619.54  148.79
   0   0   1 3579.04  148.59
   0   0   1 3743.13  146.09
   2   0   1    5.60    3.30
  -2   0  -1    2.50    3.80
   2   0   1    1.10    4.30
  -2   0  -1    3.70    3.40
  -2   0  -1    0.70    6.50
   2   0   1    7.00    7.20
   4   0   1  859.61   47.70
  -4   0  -1  925.21   48.60
   4   0   1  954.10   42.60
  -4   0  -1  955.60   42.10
  -4   0  -1  981.90   38.60
   4   0   1  955.90   42.10
  -4   0  -1  864.41   41.30
  -6   0  -1  666.83   43.50
   6   0   1  673.73   35.70
  -6   0  -1  683.43   34.90
  -6   0  -1  727.63   31.80
  -8   0  -1 1469.75  103.39
   8   0   1 1550.84   71.79
  -8   0  -1 1507.05   65.59
  -8   0  -1 1489.25   69.29
 -10   0  -1 1870.01   86.39
 -10   0  -1 1851.51   82.19
  10   0   1 1882.41   89.89
 -12   0  -1 2356.36  107.69
  12   0   1 2354.66  112.09
 -12   0  -1 2162.08  107.49
  14   0   1   11.60   37.30
 -14   0  -1   36.90   27.00
 -14   0  -1   16.40   22.50
 -16   0  -1   50.99   46.10
  16   0   1   49.50   38.40
 -16   0  -1   -6.90   28.80
 -18   0  -1  116.69   44.40
  18   0   1   53.29   54.59
 -17  -1   1  534.45   66.89
 -17  -1   1  393.56   52.59
  17  -1  -1  322.97   57.39
  17   1  -1  379.36   63.49
 -17   1   1  539.75   70.29
 -15  -1   1   64.59   29.70
 -15  -1   1   34.70   28.00
  15  -1  -1   20.50   36.40
 -15   1   1   89.39   31.90
  15   1  -1   26.20   36.30
 -15   1   1   78.09   33.60
 -13  -1   1  385.26   44.80
  13  -1  -1  408.66   51.29
 -13  -1   1  359.36   44.30
 -13   1   1  388.26   43.50
 -13   1   1  395.76   46.60
  13   1  -1  505.95   55.59
 -11  -1   1  116.59   22.70
  11  -1  -1  156.38   25.90
 -11  -1   1   98.99   22.00
  11   1  -1  118.89   24.20
 -11   1   1  162.18   24.90
 -11   1   1  118.79   22.10
  -9  -1   1 1224.48   59.49
   9  -1  -1 1144.69   59.59
  -9  -1   1 1186.68   59.19
   9   1  -1 1166.48   75.39
   9   1  -1 1115.19   63.89
  -9   1   1 1125.39   59.39
  -9   1   1 1164.78   58.79
  -9   1   1 1188.28   57.39
   7  -1  -1 1232.28   56.59
  -7  -1   1 1214.18   57.49
   7  -1  -1 1204.78   55.19
  -7  -1   1 1210.28   56.99
   7   1  -1 1151.38   56.39
  -7   1   1 1129.69   56.09
  -7   1   1 1224.28   55.19
   7   1  -1 1158.58   59.29
  -7   1   1 1250.57   57.89
  -7   1   1 1198.48   54.89
  -5  -1   1  686.33   35.60
   5  -1  -1  686.33   33.30
  -5  -1   1  674.93   34.50
  -5  -1   1  694.33   34.00
   5  -1  -1  633.04   31.30
  -5   1   1  662.33   34.30
  -5   1   1  689.93   32.00
  -5   1   1  678.43   32.00
   5   1  -1  724.03   37.00
  -5   1   1  677.63   33.00
  -3  -1   1   54.49    7.80
   3  -1  -1   61.59    6.90
  -3  -1   1   79.29   11.40
   3  -1  -1   60.89    7.90
   3  -1  -1   58.69    7.30
  -3  -1   1   69.79    9.30
  -3   1   1   65.59    6.50
  -3   1   1   65.19    6.80
  -3   1   1   72.99    8.90
  -3   1   1   70.89    7.70
   3   1  -1   52.69    9.10
   3   1  -1   75.49    6.70
   3   1  -1   76.69   10.40
   3   1  -1   62.09    8.30
  -1  -1   1  157.78   10.80
  -1  -1   1  118.99   12.00
  -1  -1   1  136.49    9.50
  -1  -1   1  138.79    9.90
  -1   1   1  130.49    8.60
   1   1  -1  124.59    9.60
   1   1  -1  119.99   10.80
   1   1  -1  140.99   10.40
  -1   1   1  146.79    9.50
   1  -1   1  123.49    8.30
   1  -1   1  104.89   12.20
  -1  -1  -1  109.99    6.90
   1  -1   1  131.99   12.90
   1  -1   1  110.09    9.00
  -1   1  -1  130.89   12.00
  -1   1  -1  100.89   12.60
  -1   1  -1  126.89    8.10
  -1   1  -1  108.69    9.50
   3  -1   1   15.00    7.40
  -3  -1  -1   10.60    5.40
  -3  -1  -1   23.20    4.90
   3  -1   1    1.30    5.00
   3  -1   1   -1.70    9.50
  -3   1  -1   -3.80    9.10
   3   1   1   10.80    4.90
  -3   1  -1   13.30    5.90
  -3   1  -1   16.30    5.90
   3   1   1   12.70    5.40
  -3   1  -1   11.40    5.30
   5  -1   1 3607.34  145.49
  -5  -1  -1 3628.14  144.79
   5  -1   1 3428.36  146.79
  -5  -1  -1 3534.05  140.89
  -5   1  -1 3585.94  153.28
   5   1   1 3564.24  141.09
  -5   1  -1 3474.85  145.79
   5   1   1 3527.65  144.89
   5   1   1 3681.53  146.09
   7  -1   1   40.80   11.00
  -7  -1  -1   45.60   10.90
  -7  -1  -1   51.69    8.20
   7   1   1   51.09   14.20
   7   1   1   53.69    8.70
  -7   1  -1   36.50    9.60
  -7   1  -1   57.99    9.30
  -7   1  -1   50.39   17.70
   9  -1   1   19.20   13.80
  -9  -1  -1   11.30    9.30
  -9   1  -1    7.30   22.30
   9   1   1    0.50   15.60
  -9   1  -1   17.10   13.40
  -9   1  -1   18.80   10.00
 -11  -1  -1  896.31   52.39
  11  -1   1  910.41   56.69
 -11  -1  -1  862.11   46.90
 -11   1  -1  948.41   53.29
 -11   1  -1  955.50   73.19
  11   1   1  831.32   58.29
 -11   1  -1  886.61   52.59
 -13  -1  -1  138.79   21.60
  13  -1   1  176.28   33.10
 -13  -1  -1   92.89   23.00
 -13   1  -1  133.49   44.70
  13   1   1  108.49   36.80
 -13   1  -1   98.69   22.70
 -13   1  -1   97.09   21.70
 -15  -1  -1   25.40   23.80
  15  -1   1   13.10   36.20
 -15  -1  -1   55.19   31.80
  15   1   1   18.40   36.70
 -15   1  -1   24.30   28.70
 -17  -1  -1  164.78   45.40
  17  -1   1   79.99   44.70
 -17   1  -1   74.89   41.00
  17   1   1  111.09   50.19
 -17   1  -1   69.59   37.20
 -18  -2   1  140.89   58.99
  18  -2  -1  153.88   75.99
 -18   2   1  202.38   51.69
  18   2  -1  146.89   72.79
 -18   2   1   70.39   48.80
  16  -2  -1  296.87   52.19
 -16  -2   1  214.48   40.80
 -16  -2   1  202.58   40.70
 -16   2   1  323.87   63.89
  16   2  -1  216.78   55.49
 -16   2   1  184.98   40.20
 -14  -2   1  210.38   34.00
  14  -2  -1  133.19   33.90
 -14  -2   1  150.18   31.10
 -14   2   1  156.48   34.10
 -14   2   1  143.89   32.00
  14   2  -1  150.78   42.50
 -14   2   1  168.28   39.10
 -12  -2   1  458.35   42.60
 -12  -2   1  467.75   44.20
  12  -2  -1  412.66   44.90
  12   2  -1  438.46   52.59
 -12   2   1  410.86   40.90
 -12   2   1  406.96   42.40
 -10  -2   1 1973.90   93.39
 -10  -2   1 1983.80   91.29
  10  -2  -1 1902.61   91.79
 -10   2   1 1931.01   92.49
 -10   2   1 1907.31   94.29
 -10   2   1 2039.70   89.99
   8  -2  -1   27.90   12.50
  -8  -2   1   11.10   12.50
  -8  -2   1   15.20   13.90
  -8   2   1   -1.40   14.00
   8   2  -1   30.90   18.90
  -8   2   1    8.60   11.50
  -8   2   1   10.20   11.50
  -8   2   1   -3.60   10.50
   6  -2  -1 2386.86  102.29
  -6  -2   1 2460.15  104.89
   6  -2  -1 2504.65  102.19
  -6  -2   1 2478.25  103.79
   6   2  -1 2488.55  108.89
  -6   2   1 2424.36  101.19
  -6   2   1 2377.16  104.19
  -6   2   1 2432.76  104.19
  -6   2   1 2318.87  100.39
   6   2  -1 2466.35  100.19
  -4  -2   1 3201.68  128.29
   4  -2  -1 2919.01  125.29
   4  -2  -1 3060.69  124.69
  -4  -2   1 3183.38  130.39
  -4  -2   1 3078.39  126.69
   4  -2  -1 3113.99  124.29
  -4   2   1 3088.49  126.69
  -4   2   1 2955.50  123.29
   4   2  -1 3027.60  131.09
  -4   2   1 3094.99  123.79
   4   2  -1 3182.98  124.99
  -2  -2   1  905.71   41.60
  -2  -2   1  890.41   44.20
  -2  -2   1  889.81   39.80
   2  -2  -1  871.61   39.20
  -2  -2   1  893.31   39.60
   2   2  -1  930.71   40.50
  -2   2   1  839.92   39.70
   2   2  -1  867.31   40.20
   2   2  -1  828.72   43.90
   0  -2   1   10.10    9.10
   0  -2   1   13.20    6.80
   0  -2   1  -10.00    4.50
   0  -2   1   -1.60    4.00
   0   2   1   -7.50    4.40
   0   2  -1   -6.30    5.10
   0   2  -1   14.40    7.10
   0   2  -1  -11.00    6.60
   0   2  -1    2.80    4.90
   2  -2   1 1955.70   79.79
  -2  -2  -1 1898.11   76.59
   2  -2   1 2004.90   79.79
   2  -2   1 1830.42   82.49
   2  -2   1 1834.42   82.39
  -2  -2  -1 1790.82   77.19
  -2  -2  -1 1804.82   77.49
  -2   2  -1 2040.20   79.09
   2   2   1 1848.52   77.99
  -2   2  -1 1834.52   81.59
   2   2   1 1893.41   76.09
   2   2   1 1859.31   76.39
  -2   2  -1 1898.91   83.79
  -2   2  -1 1838.02   79.39
  -4  -2  -1  695.53   32.80
  -4  -2  -1  718.33   30.60
   4  -2   1  658.03   33.90
  -4   2  -1  724.33   36.10
  -4   2  -1  667.13   40.30
   4   2   1  712.63   32.90
   4   2   1  632.74   30.20
  -4   2  -1  669.33   35.20
   4   2   1  719.63   35.10
  -6  -2  -1 6013.90  234.68
   6  -2   1 5830.22  235.58
  -6  -2  -1 5817.72  230.38
   6   2   1 5565.24  230.88
   6   2   1 6078.99  237.48
   6   2   1 5779.92  234.28
  -6   2  -1 5778.02  244.48
  -6   2  -1 5768.82  236.38
  -8  -2  -1   49.30   12.00
  -8  -2  -1   61.79    9.30
   8  -2   1   61.89   14.40
   8   2   1   41.10   16.90
  -8   2  -1   85.79   26.20
  -8   2  -1   22.20   13.50
   8   2   1   39.80   11.60
 -10  -2  -1  404.86   27.90
 -10  -2  -1  476.05   35.00
  10  -2   1  485.15   38.10
 -10   2  -1  524.15   55.89
  10   2   1  461.65   42.80
 -10   2  -1  445.66   35.10
  12  -2   1  158.68   32.00
 -12  -2  -1  106.69   22.60
 -12   2  -1   82.89   22.50
 -12   2  -1  151.98   43.00
  12   2   1   93.79   26.50
 -12   2  -1   94.29   20.70
 -14  -2  -1 1038.80   59.29
  14  -2   1  922.01   75.59
 -14  -2  -1  914.41   67.29
 -14   2  -1 1026.60  100.19
 -14   2  -1 1031.90   64.59
 -14   2  -1  951.20   67.39
  14   2   1 1162.18   82.89
  16  -2   1   42.20   40.30
 -16  -2  -1   -7.80   28.20
  16   2   1   39.30   48.70
 -16   2  -1   41.40   33.90
 -16   2  -1   -5.50   31.50
 -17  -3   1   63.89   40.80
  17  -3  -1   51.29   63.59
 -17  -3   1  121.79   44.20
 -17   3   1  119.79   45.80
 -17   3   1  -25.80   42.90
  17   3  -1  120.69   55.49
 -15  -3   1   -6.10   29.00
 -15  -3   1   -3.10   36.80
  15  -3  -1   48.50   40.80
  15   3  -1    8.80   49.50
 -15   3   1   16.70   36.00
 -15   3   1   18.50   34.30
 -15   3   1   28.20   44.80
 -13  -3   1  302.17   38.30
 -13  -3   1  311.47   37.70
  13  -3  -1  488.65   53.59
 -13   3   1  350.16   44.60
 -13   3   1  391.46   44.30
 -13   3   1  390.86   49.40
  13   3  -1  515.15   64.49
  11  -3  -1 1965.00  100.19
 -11  -3   1 1921.81   92.29
  11   3  -1 1945.51  103.99
 -11   3   1 1872.21  100.09
 -11   3   1 1828.92   94.29
 -11   3   1 1958.60   91.59
   9  -3  -1   65.79   15.10
  -9  -3   1   49.00   18.80
  -9  -3   1   48.10   15.40
   9   3  -1   37.90   19.90
  -9   3   1   38.00   18.80
  -9   3   1   43.90   16.70
   9   3  -1   35.60   12.80
  -9   3   1   15.90   13.00
   7  -3  -1  283.97   22.60
  -7  -3   1  279.37   24.20
  -7  -3   1  266.57   27.40
  -7   3   1  248.88   24.90
  -7   3   1  261.97   21.60
  -7   3   1  256.57   24.20
  -7   3   1  276.07   28.50
   7   3  -1  304.77   21.30
  -5  -3   1  523.45   30.30
  -5  -3   1  508.25   32.20
   5  -3  -1  539.65   28.10
   5   3  -1  546.75   29.20
  -5   3   1  533.25   27.30
  -5   3   1  525.65   27.40
  -5   3   1  524.95   33.20
   5   3  -1  511.55   37.20
   3  -3  -1 3583.34  141.69
   3  -3  -1 3325.87  144.59
  -3  -3   1 3490.75  144.19
  -3  -3   1 3750.22  145.09
  -3   3   1 3417.66  146.09
  -3   3   1 3648.33  141.29
   3   3  -1 3542.15  150.88
  -3   3   1 3484.45  141.49
   3   3  -1 3564.84  145.49
   1  -3  -1  817.82   41.10
   1  -3  -1  794.82   40.00
  -1  -3   1  902.61   40.70
  -1  -3   1  898.61   42.50
  -1  -3   1  856.21   42.10
  -1   3   1  858.31   41.70
   1   3  -1  862.31   43.10
   1   3  -1  900.71   46.30
  -1  -3  -1   51.29    8.00
  -1  -3  -1   40.50    9.20
   1  -3   1   50.79   10.30
   1  -3   1   44.70    9.60
   1   3   1   41.30    9.30
  -1   3  -1   56.19   12.00
   1   3   1   45.30    6.70
   1   3   1   47.40    8.80
  -1   3  -1   50.19   10.70
   1   3   1   45.90    8.80
  -3  -3  -1   25.10    6.90
   3  -3   1   16.50    7.50
  -3  -3  -1   28.80    8.60
  -3   3  -1   43.20   13.00
   3   3   1   14.90    8.30
  -3   3  -1   28.70    9.90
   3   3   1   27.80    7.20
   3   3   1   35.30    7.50
  -5  -3  -1   61.79   11.00
  -5  -3  -1   48.50    8.60
   5  -3   1   51.19   12.60
   5   3   1   64.79   12.20
  -5   3  -1   70.29   12.80
   5   3   1   64.79    9.70
  -5   3  -1   65.79   18.80
   5   3   1   63.49   13.70
  -7  -3  -1  650.83   31.50
   7  -3   1  618.54   42.40
  -7  -3  -1  587.34   35.30
   7   3   1  594.74   41.90
  -7   3  -1  630.34   49.70
  -7   3  -1  650.03   39.40
  -9  -3  -1  198.88   19.60
   9  -3   1  199.48   27.90
  -9   3  -1  209.78   37.10
   9   3   1  225.78   32.40
  -9   3  -1  231.48   29.00
 -11  -3  -1  633.64   38.40
  11  -3   1  630.44   48.60
 -11  -3  -1  554.44   45.40
 -11   3  -1  723.43   70.69
 -11   3  -1  564.14   44.60
 -11   3  -1  573.64   43.00
  11   3   1  635.44   55.09
 -13  -3  -1  183.88   24.00
  13  -3   1  299.77   41.90
 -13   3  -1  196.18   30.00
 -13   3  -1  277.77   56.79
 -13   3  -1  302.87   40.10
  13   3   1  189.58   37.40
 -15  -3  -1  250.57   32.30
  15  -3   1  229.98   43.80
 -15  -3  -1  233.68   41.50
 -15   3  -1  256.77   38.40
  15   3   1  197.88   46.40
 -15   3  -1  282.97   39.90
 -15   3  -1  279.87   68.39
 -17  -3  -1  327.37   55.89
  17  -3   1  303.47   70.59
 -17   3  -1  429.46   84.69
 -17   3  -1  301.97   53.99
 -17   3  -1  216.08   47.70
  17   3   1  356.06   82.29
  16  -4  -1  715.93   94.19
 -16  -4   1  874.21   84.09
 -16  -4   1  783.12   74.79
 -16   4   1  825.32   82.29
 -16   4   1  708.53   75.19
 -14  -4   1  570.34   63.39
 -14  -4   1  569.74   58.49
  14  -4  -1  530.65   69.19
 -14   4   1  499.15   62.69
 -14   4   1  454.65   55.29
  14   4  -1  464.45   55.19
 -14   4   1  460.25   63.19
  14   4  -1  445.66   68.29
  12  -4  -1 1019.40   66.09
 -12  -4   1  959.20   67.69
 -12  -4   1  988.80   62.09
 -12   4   1  882.91   66.19
 -12   4   1 1112.09   78.29
  12   4  -1  933.01   80.69
  12   4  -1 1066.89   60.89
 -12   4   1  985.10   62.79
 -10  -4   1  460.65   44.40
 -10  -4   1  512.95   40.10
  10  -4  -1  447.36   40.50
 -10   4   1  431.66   41.30
  10   4  -1  433.96   54.09
 -10   4   1  459.45   49.40
  10   4  -1  505.05   39.00
 -10   4   1  507.35   38.70
  -8  -4   1 1156.98   58.39
  -8  -4   1 1101.59   61.69
   8  -4  -1 1165.28   56.59
   8   4  -1 1073.49   56.59
  -8   4   1 1141.49   72.89
   8   4  -1 1110.49   69.89
  -8   4   1 1040.50   55.49
  -8   4   1 1142.29   55.89
  -6  -4   1  129.79   23.20
  -6  -4   1   80.99   13.90
   6  -4  -1  100.09   14.10
   6   4  -1   42.90   21.50
  -6   4   1  116.79   15.60
   6   4  -1   82.29   15.70
  -6   4   1   87.39   20.80
  -4  -4   1 1908.31  101.19
  -4  -4   1 2115.89   92.49
   4  -4  -1 2144.39   86.39
  -4   4   1 2021.60   92.49
  -4   4   1 2029.20   85.59
   4   4  -1 2032.70   90.39
  -4   4   1 2002.60   85.79
   4   4  -1 2006.50   97.79
   2  -4  -1  322.17   20.80
  -2  -4   1  305.57   23.00
  -2  -4   1  358.06   25.50
  -2   4   1  340.67   21.30
  -2   4   1  348.47   20.10
  -2   4   1  340.87   25.20
   2   4  -1  333.47   25.50
   0  -4   1 6102.39  244.18
   0  -4   1 6168.38  243.48
   0  -4  -1 5978.40  239.48
   0   4   1 5888.01  238.18
   0   4  -1 6120.29  246.78
   0   4   1 5919.41  240.18
   0   4  -1 5912.11  248.48
   0   4   1 5991.20  244.08
   2  -4   1 3991.50  162.98
  -2  -4  -1 3873.11  159.28
   2  -4   1 3957.10  164.68
  -2  -4  -1 3787.02  162.48
  -2   4  -1 3920.61  166.78
   2   4   1 3901.01  158.08
   2   4   1 3986.30  163.48
  -2   4  -1 3967.10  168.18
  -4  -4  -1 1060.09   51.99
  -4  -4  -1 1115.39   51.89
   4  -4   1 1149.69   54.79
   4   4   1 1118.59   57.79
  -4   4  -1 1071.59   75.59
   4   4   1 1096.39   51.19
  -6  -4  -1   -3.60   10.70
  -6  -4  -1   13.20    9.10
   6  -4   1   -2.60   11.70
  -6   4  -1   -4.90   11.20
   6   4   1   14.70   16.00
  -6   4  -1   11.10   19.50
   6   4   1    8.90   13.30
  -8  -4  -1 3101.99  133.39
  -8  -4  -1 3118.59  128.19
   8  -4   1 3112.59  134.69
   8   4   1 3018.60  139.99
  -8   4  -1 2961.10  147.39
  -8   4  -1 3084.19  135.89
  10  -4   1   26.70   20.50
 -10  -4  -1   58.69   19.50
 -10   4  -1    0.20   34.40
 -10   4  -1   27.50   20.70
  10   4   1   14.10   22.80
 -12  -4  -1 2372.36  117.89
 -12  -4  -1 2378.66  107.79
  12  -4   1 2466.05  120.59
 -12   4  -1 2358.56  117.99
  12   4   1 2500.75  129.29
 -12   4  -1 2573.34  141.59
 -12   4  -1 2531.45  115.59
 -14  -4  -1  286.57   32.60
 -14  -4  -1  286.97   44.30
  14  -4   1  305.07   45.50
 -14   4  -1  273.97   38.10
  14   4   1  254.17   58.19
 -14   4  -1  241.98   69.19
 -14   4  -1  217.68   63.89
 -16  -4  -1  261.37   57.59
  16  -4   1  306.67   54.19
 -16   4  -1  338.27   52.79
  16   4   1  195.28   58.39
 -16   4  -1  274.27   45.50
 -16   4  -1  219.98   76.29
 -15  -5   1   81.39   49.90
 -15  -5   1   15.30   34.10
  15  -5  -1   67.39   48.50
 -15   5   1  -28.10   39.30
 -15   5   1  -38.20   35.80
 -15   5   1    5.40   57.39
  15   5  -1   34.10   60.49
  15   5  -1    6.40   39.70
 -13  -5   1  277.27   37.60
 -13  -5   1  283.47   49.90
  13  -5  -1  254.17   46.60
  13   5  -1  322.77   41.40
 -13   5   1  319.07   47.00
  13   5  -1  261.87   53.99
 -13   5   1  228.48   54.59
 -13   5   1  355.66   43.00
 -11  -5   1  448.56   45.00
 -11  -5   1  400.96   50.59
  11  -5  -1  510.65   51.99
 -11   5   1  456.25   50.09
  11   5  -1  297.97   48.00
  11   5  -1  410.96   46.80
 -11   5   1  545.55   65.49
 -11   5   1  419.66   43.20
  -9  -5   1  376.56   44.20
   9  -5  -1  460.35   38.00
  -9  -5   1  368.36   37.70
   9   5  -1  387.86   55.99
  -9   5   1  534.75   54.49
  -9   5   1  392.36   36.60
   9   5  -1  400.06   38.70
  -7  -5   1  373.36   32.60
   7  -5  -1  356.76   30.10
  -7  -5   1  347.87   37.50
  -7   5   1  371.46   41.70
   7   5  -1  323.17   46.80
  -7   5   1  368.16   31.80
  -7   5   1  370.36   30.00
   7   5  -1  326.67   33.50
   5  -5  -1  338.87   26.90
  -5  -5   1  384.26   33.30
  -5  -5   1  404.56   29.70
  -5   5   1  426.96   40.90
   5   5  -1  461.15   45.50
   5   5  -1  378.66   34.20
  -5   5   1  429.36   29.00
  -5   5   1  358.96   29.20
  -3  -5   1  530.65   33.70
   3  -5  -1  505.25   30.50
  -3   5   1  511.95   44.60
  -3   5   1  552.04   31.30
   3   5  -1  570.94   44.80
  -3   5   1  531.55   31.90
  -1  -5   1   25.70   13.20
   1  -5  -1   34.50   10.90
  -1  -5   1   33.00   14.60
  -1   5   1   22.50   18.30
   1   5  -1   34.60   18.30
  -1   5   1   26.10   12.30
  -1   5   1   35.80   11.10
   1  -5   1   12.00   12.70
  -1  -5  -1   12.60   10.60
   1  -5   1    4.50   14.90
   1   5   1   -1.30   14.60
  -1   5  -1   14.30   17.20
   1   5   1   26.30   13.50
   1   5   1   -0.40   10.50
  -1   5  -1   14.20   16.90
  -3  -5  -1   29.10   11.60
   3  -5   1   31.60   16.00
  -3  -5  -1   10.40   13.80
  -3   5  -1   38.10   17.00
   3   5   1   22.70   13.30
   3   5   1    2.80   12.00
  -3   5  -1   39.40   18.90
  -5  -5  -1  916.21   49.20
   5  -5   1  855.91   51.19
  -5  -5  -1  923.21   48.00
   5   5   1  944.81   53.09
   5   5   1  907.11   55.79
  -5   5  -1  920.41   54.29
   5   5   1  864.91   47.90
  -5   5  -1  909.81   63.19
   7  -5   1   49.10   19.80
  -7  -5  -1   44.20   16.60
  -7   5  -1   63.59   23.80
   7   5   1   43.20   19.30
   7   5   1   54.89   22.20
  -7   5  -1   31.50   29.70
  -9  -5  -1   12.40   23.50
   9  -5   1   46.90   20.80
  -9  -5  -1   59.59   17.30
  -9   5  -1   36.10   22.20
  -9   5  -1   61.29   40.10
   9   5   1    8.40   30.30
 -11  -5  -1  434.26   38.90
  11  -5   1  454.95   48.50
 -11  -5  -1  370.86   49.20
 -11   5  -1  420.76   50.09
 -11   5  -1  528.15   71.29
  11   5   1  370.26   52.09
 -13  -5  -1  -17.50   22.60
 -13  -5  -1  -50.59   31.50
  13  -5   1   13.00   39.30
 -13   5  -1   35.90   55.99
 -13   5  -1  -23.80   29.80
 -15  -5  -1   42.60   51.99
  15  -5   1   79.39   47.40
 -15   5  -1   18.20   68.49
 -15   5  -1   58.59   39.30
 -15   5  -1    3.30   41.70
  15   5   1   36.80   53.59
 -14  -6   1  710.23   70.79
 -14  -6   1  840.62   83.39
  14   6  -1  584.84   88.39
 -14   6   1  983.40   90.09
 -14   6   1  705.33   71.19
  14   6  -1  815.22   79.39
 -14   6   1  622.74   83.49
 -12  -6   1  179.48   32.60
 -12  -6   1   85.59   42.20
  12  -6  -1  128.19   41.70
 -12   6   1  103.39   33.10
  12   6  -1  169.58   39.50
 -12   6   1  125.89   54.19
  12   6  -1  187.18   68.49
 -10  -6   1  760.62   54.99
  10  -6  -1  859.51   65.19
 -10  -6   1  831.62   65.69
  10   6  -1  604.24   82.59
 -10   6   1  796.62   55.59
 -10   6   1  796.82   78.29
  10   6  -1  768.72   62.19
  -8  -6   1  103.39   22.70
   8  -6  -1  100.89   24.50
  -8  -6   1  104.59   26.70
  -8   6   1  151.58   24.50
  -8   6   1   94.99   36.20
   8   6  -1   82.39   35.20
   8   6  -1   77.69   28.00
  -6  -6   1 3948.60  175.98
   6  -6  -1 4205.68  169.48
  -6  -6   1 4168.68  172.28
   6   6  -1 4105.49  175.48
  -6   6   1 3953.40  180.88
  -6   6   1 3696.13  171.38
  -6   6   1 4079.89  168.58
  -4  -6   1 2201.58  101.79
   4  -6  -1 2174.18   94.59
  -4  -6   1 2100.99   98.29
  -4   6   1 2118.89  105.89
  -4   6   1 2111.49   94.39
   4   6  -1 2237.48  111.59
  -4   6   1 1984.30   94.99
   4   6  -1 2212.48  103.49
  -2  -6   1  182.98   27.50
   2  -6  -1  188.68   20.70
  -2  -6   1  173.68   24.10
  -2   6   1  146.79   21.00
  -2   6   1  221.78   30.70
   2   6  -1  154.08   30.70
  -2   6   1  187.58   22.60
   2   6  -1  247.58   33.10
   0  -6  -1  250.67   26.00
   0  -6   1  261.97   31.70
   0  -6   1  295.57   33.10
   0   6   1  283.77   31.50
   0   6   1  243.68   26.60
   0   6  -1  308.07   37.80
   0   6  -1  304.07   39.00
   0   6   1  300.97   35.60
  -2  -6  -1 3568.94  150.58
   2  -6   1 3709.93  155.08
   2  -6   1 3408.06  157.38
   2   6   1 3577.04  154.58
   2   6   1 3259.97  148.29
  -2   6  -1 3742.93  163.08
  -2   6  -1 3681.13  160.48
   2   6   1 3650.93  157.18
   4  -6   1  138.79   22.10
  -4  -6  -1  150.08   21.80
  -4  -6  -1  193.98   25.60
   4   6   1  149.79   23.50
   4   6   1  229.88   31.60
   4   6   1  185.38   26.90
  -4   6  -1   92.39   30.10
  -4   6  -1  124.69   25.50
  -6  -6  -1 2407.06  112.09
  -6  -6  -1 2547.55  112.29
   6   6   1 2388.06  116.49
  -6   6  -1 2634.14  131.99
   6   6   1 2445.56  121.39
  -6   6  -1 2456.75  118.09
  -8  -6  -1   85.29   21.50
  -8  -6  -1   87.19   24.60
   8  -6   1   93.89   29.10
  -8   6  -1   96.89   40.40
   8   6   1   27.10   36.00
  -8   6  -1   46.60   26.60
   8   6   1   66.89   27.80
  10  -6   1 1402.86   83.49
 -10  -6  -1 1450.95   76.09
 -10  -6  -1 1402.36   83.19
  10   6   1 1386.36   97.89
  10   6   1 1547.75   87.59
 -10   6  -1 1485.75   85.59
 -10   6  -1 1453.75  112.09
 -12  -6  -1  118.59   29.80
  12  -6   1   95.29   32.90
 -12  -6  -1  141.49   36.40
 -12   6  -1  192.28   67.59
 -12   6  -1  152.28   40.30
  12   6   1  127.29   61.09
  12   6   1  116.69   38.20
 -14  -6  -1  418.36   57.79
  14  -6   1  393.56   71.69
  14   6   1  261.87   65.49
 -14   6  -1  315.47   49.70
 -14   6  -1  390.46   55.29
  14   6   1  375.26   57.49
 -14   6  -1  488.75   87.39
 -13  -7   1  220.28   42.60
 -13  -7   1  180.48   51.09
 -13   7   1  253.77   44.10
  13   7  -1  372.96   56.79
 -13   7   1  369.96   75.99
 -13   7   1  258.17   59.59
  13   7  -1  168.68   67.79
 -11  -7   1   15.50   28.50
 -11  -7   1  -77.29   41.20
  11   7  -1   37.60   43.80
  11   7  -1  -75.59   38.40
 -11   7   1  -36.80   50.79
 -11   7   1  -24.40   29.70
   9  -7  -1  662.53   88.09
  -9  -7   1  739.43   64.39
  -9  -7   1  668.63   55.29
  -9   7   1  623.94   69.39
   9   7  -1  738.33   87.69
  -9   7   1  693.53   55.59
  -7  -7   1  476.75   51.89
   7  -7  -1  600.74   47.20
  -7  -7   1  468.95   44.60
   7   7  -1  523.45   55.39
  -7   7   1  555.64   61.99
  -7   7   1  499.65   45.20
   5  -7  -1  241.58   31.80
  -5  -7   1  240.58   37.60
  -5  -7   1  271.37   35.80
  -5   7   1  235.18   29.00
   5   7  -1  287.67   50.19
   5   7  -1  249.48   37.30
  -5   7   1  255.97   40.80
  -3  -7   1   27.30   20.10
  -3  -7   1  -10.60   21.60
   3  -7  -1   33.90   17.30
   3   7  -1   20.90   26.60
  -3   7   1    0.50   18.50
   3   7  -1  -42.20   24.30
  -3   7   1    1.70   27.90
  -1  -7   1  218.08   32.00
   1  -7  -1  162.58   23.20
  -1  -7   1  169.68   28.40
   1   7  -1  214.98   38.80
  -1   7   1  173.18   30.80
  -1   7   1  131.99   26.00
   1   7  -1  165.48   34.90
  -1   7   1  149.19   25.90
   1  -7   1   68.69   23.70
   1  -7   1   36.60   23.70
  -1   7  -1   70.59   30.60
  -1   7  -1   66.59   29.70
   1   7   1   33.90   23.70
   1   7   1   50.19   26.40
   1   7   1   55.09   23.90
  -3  -7  -1   31.70   18.80
   3  -7   1   24.70   23.40
  -3  -7  -1   40.20   23.70
   3   7   1   29.20   23.20
  -3   7  -1    1.20   28.30
   3   7   1  -33.10   25.10
  -3   7  -1   -2.40   22.50
   5  -7   1 1931.61   96.29
  -5  -7  -1 1871.21   97.19
  -5  -7  -1 1816.02   93.19
   5   7   1 2022.80  101.69
  -5   7  -1 1989.90  101.69
  -5   7  -1 1970.20  113.69
   5   7   1 1971.90  105.19
  -7  -7  -1  153.48   29.00
   7  -7   1  104.79   26.60
  -7  -7  -1  128.29   30.40
   7   7   1  137.09   34.20
  -7   7  -1   82.29   44.60
  -7   7  -1  138.49   34.40
  -9  -7  -1    9.90   31.60
   9  -7   1   -3.00   29.60
  -9  -7  -1   18.30   26.70
   9   7   1  -13.40   31.20
   9   7   1   68.49   44.10
  -9   7  -1  -20.60   31.80
  -9   7  -1   95.49   53.19
  11  -7   1  362.96   48.40
 -11  -7  -1  590.64   66.79
 -11  -7  -1  463.75   56.09
  11   7   1  400.96   88.09
 -11   7  -1  404.06   77.59
  11   7   1  489.65   74.99
 -11   7  -1  406.26   51.29
  13  -7   1  145.99   73.79
 -13  -7  -1  187.38   53.79
 -13  -7  -1  213.88   58.59
  13   7   1  163.08   50.09
 -13   7  -1  181.38   79.99
 -13   7  -1  157.58   48.50
  13   7   1  136.69   72.69
 -12  -8   1  677.83   75.89
 -12  -8   1  730.93   89.29
 -12   8   1  746.63   74.09
 -12   8   1  732.93   94.09
  12   8  -1  572.14   92.89
 -12   8   1  686.53   76.49
 -10  -8   1  652.93   65.89
 -10  -8   1  493.95   62.69
  10   8  -1  619.54   79.59
 -10   8   1  825.92  101.39
  -8  -8   1  127.79   42.50
  -8  -8   1  172.98   35.40
   8   8  -1  260.47   48.60
  -8   8   1  152.38   33.10
  -8   8   1  183.18   54.09
  -6  -8   1  193.68   37.80
   6  -8  -1  257.17   35.90
  -6  -8   1  240.68   36.60
  -6   8   1  280.77   33.50
   6   8  -1  219.48   43.00
  -6   8   1  269.37   50.39
   6   8  -1  260.47   59.69
  -4  -8   1  987.50   65.89
   4  -8  -1  893.11   56.39
  -4  -8   1  899.61   65.79
   4   8  -1  928.11   74.99
  -4   8   1  931.71   59.69
  -4   8   1  934.11   77.59
   4   8  -1  917.21   81.29
   2  -8  -1   14.10   20.60
  -2  -8   1  -18.30   25.60
  -2  -8   1    4.50   25.00
  -2   8   1  -27.90   22.90
   2   8  -1  -10.00   33.10
  -2   8   1    6.40   30.80
   2   8  -1  -27.70   38.00
   0  -8  -1 1469.35   76.19
   0  -8   1 1573.84   84.79
   0  -8   1 1479.75   89.79
   0   8   1 1602.94   83.29
   0   8  -1 1416.36   92.29
   0   8  -1 1568.24   95.59
   0   8   1 1415.86   89.79
  -2  -8  -1  220.58   31.30
   2  -8   1  290.47   41.90
  -2   8  -1  283.87   46.30
  -2   8  -1  205.58   44.80
   2   8   1  231.58   40.00
   2   8   1  259.07   38.90
  -4  -8  -1  415.06   49.40
  -4  -8  -1  424.86   56.79
   4  -8   1  441.06   49.30
  -4   8  -1  466.05   60.59
   4   8   1  440.86   54.09
  -4   8  -1  371.06   52.19
   4   8   1  450.75   55.29
  -6  -8  -1  120.09   35.10
  -6  -8  -1  151.98   32.30
   6  -8   1  123.19   29.60
   6   8   1  156.38   40.30
   6   8   1  130.59   43.70
  -6   8  -1  225.18   52.89
  -6   8  -1  176.18   35.50
  -8  -8  -1  840.12   73.49
   8  -8   1  879.61   69.39
  -8  -8  -1  902.21   72.39
 -10  -8  -1  254.67   49.10
  10  -8   1  158.98   52.49
 -10   8  -1  277.67   53.09
 -10   8  -1  242.18   69.79
  10   8   1  235.48   51.09
 -12  -8  -1 1111.79   87.09
  12  -8   1 1090.69   96.09
 -12  -8  -1 1079.79  101.29
  12   8   1 1327.17  128.59
  12   8   1  932.11  101.29
 -12   8  -1 1051.89   94.89
 -12   8  -1 1101.99  142.89
  -9  -9   1  -14.50   39.20
  -9  -9   1  146.69   54.79
  -9   9   1  -86.09   60.49
   9   9  -1   90.29   53.39
   9   9  -1  128.69   74.29
  -9   9   1   32.90   36.60
  -7  -9   1  286.67   52.09
   7   9  -1  411.66   75.59
  -7   9   1  207.48   39.70
   7   9  -1  175.48   71.19
  -5  -9   1   63.69   38.40
  -5   9   1  137.19   33.00
   5   9  -1   28.40   47.00
   5   9  -1   50.09   61.09
  -5   9   1   38.00   48.90
  -3  -9   1  651.03   64.29
  -3  -9   1  622.84   63.49
  -3   9   1  540.45   55.09
   3   9  -1  519.95   65.39
  -3   9   1  528.85   65.79
   3   9  -1  573.44   79.99
  -1  -9   1  152.98   41.70
  -1  -9   1  108.89   34.60
  -1   9   1   76.19   41.90
  -1   9   1  219.68   37.00
   1   9  -1  149.69   45.60
   1   9  -1  202.38   50.39
   1  -9   1   27.00   29.40
   1   9   1   22.30   32.60
   1   9   1   12.00   39.00
  -1   9  -1  -22.10   43.80
  -1   9  -1  -27.10   43.90
   3  -9   1    3.00   31.80
   3   9   1    4.70   36.70
  -3   9  -1   17.10   49.00
  -3   9  -1  -41.80   35.50
   3   9   1   48.30   41.50
  -5  -9  -1  141.29   42.30
   5  -9   1   81.29   34.70
   5   9   1   78.29   43.90
  -5   9  -1  199.48   60.69
  -5   9  -1   61.49   41.30
   5   9   1   72.49   46.80
  -7  -9  -1  112.19   46.00
   7  -9   1   56.49   34.10
   7   9   1  105.19   48.10
  -7   9  -1  121.99   66.49
   7   9   1   93.09   52.79
  -7   9  -1   26.30   36.20
   9  -9   1   62.39   43.40
  -9  -9  -1   32.90   45.00
  -9   9  -1    6.80   69.39
   9   9   1   42.70   53.99
   9   9   1   69.79   57.79
  -9   9  -1  126.99   47.90
  -6 -10   1  168.68   51.39
  -6  10   1  170.58   70.39
   6  10  -1  244.98   64.09
   6  10  -1  116.89   70.29
  -6  10   1  203.68   42.50
  -4 -10   1  576.94   78.09
  -4 -10   1  360.06   57.79
   4  10  -1  440.26   74.49
   4  10  -1  581.24   76.99
  -4  10   1  565.44   75.99
  -4  10   1  431.96   57.29
  -2 -10   1  385.66   58.09
  -2 -10   1  365.96   56.19
   2  10  -1  172.48   53.99
   2  10  -1  325.87   63.49
  -2  10   1  312.67   62.49
  -2  10   1  243.98   42.00
   0 -10   1   64.29   44.40
   0  10   1   39.20   37.40
   0  10  -1   66.69   54.09
   0  10  -1  166.58   61.49
   0  10   1   43.90   50.09
   2 -10   1   92.79   38.70
   2  10   1   95.89   51.59
   2  10   1  103.39   45.40
  -2  10  -1   89.69   47.00
  -2  10  -1   63.59   58.09
   4 -10   1  196.18   47.20
  -4  10  -1  146.49   47.20
   4  10   1  187.68   55.19
  -4  10  -1  292.17   72.39
   4  10   1   81.59   47.30
   6 -10   1 1546.65  104.39
   6  10   1 1505.65  117.49
   6  10   1 1530.45  115.49
  -6  10  -1 1570.94  107.39
  -6  10  -1 1538.35  144.39
  -1  11   1  -13.90   61.89
  -1  11   1  -31.00   42.20
   1  11  -1  -52.39   67.69
   1  11  -1   19.50   59.39
  -1  11  -1  221.08   74.19
   1  11   1  -36.10   61.89
  -1  11  -1  -77.29   51.89
   1  11   1   23.70   44.80
  16   0  -2   48.90   46.80
 -16   0   2  102.09   38.70
 -16   0   2   83.39   42.70
 -14   0   2 1702.03   95.09
 -14   0   2 1814.72   97.29
  14   0  -2 1552.34  105.59
 -12   0   2 1241.08   74.19
  12   0  -2 1240.08   77.49
 -12   0   2 1211.18   70.79
  10   0  -2 1075.59   62.19
 -10   0   2  929.31   57.29
 -10   0   2  931.61   55.59
  -8   0   2 2128.29   94.89
  -8   0   2 1961.70   90.79
   8   0  -2 2041.30   94.39
  -8   0   2 2033.80   91.09
   6   0  -2    6.20   12.30
  -6   0   2   -3.20    9.50
  -6   0   2    2.00   11.10
  -4   0   2 8911.81  368.86
  -4   0   2 9446.05  371.76
   4   0  -2 9444.96  371.76
  -4   0   2 9580.74  369.26
  -2   0   2   87.29   11.70
   2   0  -2   91.49   16.80
  -2   0   2   67.19    9.40
  -2   0   2   59.89    9.40
   2   0  -2   61.09    9.80
   2   0  -2   66.09   12.00
  -2   0   2   69.99    9.80
   0   0   2 1400.56   58.49
   0   0  -2 1428.16   58.79
   0   0   2 1335.37   60.39
   0   0  -2 1443.76   61.49
   0   0   2 1322.27   63.19
   0   0   2 1444.46   57.69
   0   0  -2 1355.46   59.39
  -2   0  -2 1821.62   76.49
   2   0   2 1821.42   78.19
  -2   0  -2 1806.82   72.29
  -2   0  -2 1734.73   83.09
   2   0   2 1759.22   71.99
   2   0   2 1816.72   74.39
   4   0   2 5424.76  214.08
   4   0   2 5149.28  216.28
  -4   0  -2 5441.56  215.08
  -6   0  -2   80.09   23.90
   6   0   2   36.70   16.60
  -6   0  -2   35.90   10.20
   6   0   2   37.40   14.10
  -8   0  -2 3054.69  127.69
  -8   0  -2 2799.22  120.29
   8   0   2 3067.69  128.89
  -8   0  -2 2943.41  118.79
 -10   0  -2  503.85   37.70
 -10   0  -2  482.65   28.70
  10   0   2  522.45   44.20
  12   0   2 2456.65  124.79
 -12   0  -2 2749.92  121.69
 -12   0  -2 2549.24  109.19
  14   0   2   44.20   31.40
 -14   0  -2   37.20   26.40
 -16   0  -2   19.70   41.00
  16   0   2   31.80   43.70
 -17  -1   2   12.50   41.70
  17  -1  -2   49.50   67.39
 -17  -1   2    0.30   44.70
 -17   1   2  101.49   44.70
 -17   1   2  -13.80   45.80
  15  -1  -2  229.38   47.10
 -15  -1   2  258.27   42.50
 -15  -1   2  431.26   72.69
  15   1  -2  302.17   61.39
 -15   1   2  363.06   48.30
 -13  -1   2  274.97   39.70
 -13  -1   2  247.58   37.50
  13  -1  -2  243.38   43.90
 -13   1   2  273.57   38.70
  13   1  -2  172.58   37.00
 -13   1   2  343.27   46.20
 -11  -1   2  227.38   30.80
  11  -1  -2  199.78   32.60
 -11  -1   2  266.47   34.00
 -11   1   2  228.58   31.00
  11   1  -2  269.97   40.30
  11   1  -2  212.68   19.50
 -11   1   2  268.27   35.60
   9  -1  -2   -0.20   17.50
  -9  -1   2    1.80   16.80
   9  -1  -2    3.50    9.80
  -9  -1   2    1.10   15.00
  -9   1   2  -17.10   15.60
  -9   1   2   -3.80   15.40
   9   1  -2   19.50   21.60
  -9   1   2   -3.40   13.90
  -7  -1   2   20.90   12.50
  -7  -1   2   15.00   12.60
   7  -1  -2   12.70   13.10
   7   1  -2   29.60   15.20
  -7   1   2   22.60   10.40
  -7   1   2   17.00   11.60
  -5  -1   2  842.32   43.90
  -5  -1   2  809.72   43.60
   5  -1  -2  835.02   41.80
  -5  -1   2  854.31   42.80
  -5   1   2  833.22   38.20
  -5   1   2  829.92   43.60
   5   1  -2  868.11   46.60
  -5   1   2  834.22   39.00
  -3  -1   2  739.43   32.40
  -3  -1   2  740.03   36.80
   3  -1  -2  719.63   33.00
  -3  -1   2  733.73   36.50
  -3  -1   2  730.73   38.70
   3   1  -2  730.23   40.20
  -3   1   2  726.33   36.70
  -3   1   2  745.43   32.20
   3   1  -2  728.23   34.00
  -1  -1   2  733.93   35.30
  -1  -1   2  791.82   37.80
  -1  -1   2  716.93   39.10
  -1  -1   2  772.42   36.10
   1   1  -2  710.13   40.00
   1   1  -2  729.93   38.20
   1   1  -2  750.42   36.30
  -1   1   2  804.02   35.50
  -1  -1  -2 2411.56   98.59
   1  -1   2 2505.35  106.59
   1  -1   2 2656.03   99.99
   1  -1   2 2391.66  106.29
   1  -1   2 2481.75  101.39
  -1   1  -2 2426.56  107.59
  -1   1  -2 2466.15  100.09
   1   1   2 2474.25   98.79
  -1   1  -2 2522.95  105.29
   1   1   2 2222.68  106.99
   3  -1   2  729.53   32.40
  -3  -1  -2  705.43   32.80
   3  -1   2  628.94   38.90
   3  -1   2  677.63   33.80
   3   1   2  660.83   34.30
  -3   1  -2  636.34   30.60
  -3   1  -2  779.32   44.10
   3   1   2  671.53   32.30
  -3   1  -2  728.13   36.80
   5  -1   2    4.90    9.80
  -5  -1  -2    8.20    8.10
  -5   1  -2   31.00   18.50
   5   1   2   -2.30    9.40
  -5   1  -2   21.20   11.50
   5   1   2   10.20   11.00
  -5   1  -2   -2.80    6.60
  -7  -1  -2   20.00   10.10
   7  -1   2   15.50   11.70
   7   1   2   18.80   13.10
  -7   1  -2   22.30   12.60
  -7   1  -2   -4.00   22.20
   7   1   2  -20.20   18.90
  -7   1  -2  -22.20   10.90
   9  -1   2   49.30   18.20
  -9  -1  -2   26.60    7.50
  -9  -1  -2   31.30   17.70
  -9   1  -2   10.90   10.40
  -9   1  -2   52.19   29.80
   9   1   2   25.50   18.20
  -9   1  -2   16.30   15.00
  -9   1  -2   36.20   17.20
 -11  -1  -2   36.00   11.20
 -11  -1  -2   51.19   18.50
  11  -1   2   58.29   27.50
 -11   1  -2   16.80   38.10
 -11   1  -2   19.70   14.20
  11   1   2   56.89   23.20
 -11   1  -2  109.69   25.20
 -13  -1  -2   98.29   29.00
  13  -1   2   24.50   30.60
 -13   1  -2   40.90   24.50
 -13   1  -2   65.59   30.20
  13   1   2   21.70   27.70
 -15  -1  -2  482.55   56.29
  15   1   2  442.56   57.19
 -15   1  -2  443.46   50.19
 -17  -1  -2   89.69   43.30
  17  -1   2   44.90   47.80
 -17   1  -2   26.60   43.20
  17   1   2  200.28   63.29
 -16  -2   2  608.84   74.79
  16  -2  -2  448.76   66.99
 -16  -2   2  441.36   57.29
 -16   2   2  538.75   68.99
  16   2  -2  498.95   76.69
 -16   2   2  597.74   65.69
 -14  -2   2  530.55   62.59
  14  -2  -2  540.95   70.69
 -14  -2   2  511.35   68.59
 -14   2   2  476.05   57.39
  14   2  -2  568.74   76.99
 -14   2   2  569.74   64.49
 -12  -2   2   -0.30   25.90
 -12  -2   2  -23.50   22.70
  12  -2  -2  -57.39   33.50
  12   2  -2  -11.00   15.50
  12   2  -2   27.00   31.70
 -12   2   2  -16.00   24.30
 -10  -2   2  177.08   26.80
  10  -2  -2  183.68   25.50
 -10  -2   2  172.88   26.00
  10  -2  -2  158.18   21.00
  10   2  -2  124.29   29.10
 -10   2   2  156.08   23.90
 -10   2   2  166.78   21.40
 -10   2   2  128.99   25.70
  10   2  -2  156.28   23.50
  10   2  -2  178.18   20.50
  -8  -2   2  181.48   24.40
   8  -2  -2  216.78   27.30
   8  -2  -2  152.18   20.00
  -8  -2   2  232.58   28.50
  -8   2   2  170.68   22.40
   8   2  -2  175.18   17.70
  -8   2   2  184.58   24.30
   8   2  -2  209.18   21.50
  -8   2   2  197.18   22.60
  -8   2   2  204.78   20.60
  -6  -2   2 1580.94   73.19
   6  -2  -2 1496.45   64.49
  -6  -2   2 1524.15   71.79
   6  -2  -2 1620.44   68.79
   6   2  -2 1591.34   77.49
  -6   2   2 1430.66   66.79
  -6   2   2 1551.74   73.29
   6   2  -2 1565.84   65.19
  -6   2   2 1531.05   66.29
  -6   2   2 1480.25   64.89
  -4  -2   2 1058.09   53.09
  -4  -2   2 1076.79   55.89
  -4  -2   2 1069.19   46.70
  -4  -2   2 1111.09   51.69
   4   2  -2 1086.49   48.50
   4   2  -2 1038.10   56.79
  -4   2   2 1027.60   48.10
  -4   2   2 1104.79   51.79
  -2  -2   2 5395.96  215.48
  -2  -2   2 5273.57  214.78
  -2  -2   2 5393.66  217.38
  -2  -2   2 5308.07  220.68
   2   2  -2 5363.06  216.28
  -2   2   2 5556.04  215.38
  -2   2   2 5329.87  213.88
   2   2  -2 5230.38  221.28
   0  -2   2  847.42   43.10
   0  -2   2  800.92   40.20
   0  -2   2  815.02   38.00
   0   2   2  797.72   37.00
   0   2  -2  821.82   45.20
   0   2  -2  795.12   43.70
   2  -2   2 9185.48  338.57
   2  -2   2 8590.24  339.97
   2  -2   2 8122.79  344.97
  -2   2  -2 8846.92  344.37
   2   2   2 8710.73  334.77
   2   2   2 7779.32  335.37
  -2   2  -2 8495.05  337.37
  -2   2  -2 8651.63  346.97
  -4  -2  -2   70.19    9.90
   4  -2   2   71.29   13.90
   4   2   2   63.29   11.00
   4   2   2   52.19   10.40
  -4   2  -2   63.39   18.20
  -4   2  -2   48.00   10.20
  -4   2  -2   39.30   11.70
  -6  -2  -2 1253.77   58.79
   6  -2   2 1309.87   61.89
  -6   2  -2 1261.37   74.59
  -6   2  -2 1299.07   59.29
   6   2   2 1206.38   60.29
   6   2   2 1384.76   63.39
  -6   2  -2 1277.77   63.59
  -8  -2  -2  252.07   24.60
   8  -2   2  220.68   28.40
  -8   2  -2  258.17   41.30
  -8   2  -2  238.28   27.60
   8   2   2  243.88   30.60
  10  -2   2   71.29   20.80
 -10  -2  -2  114.69   15.20
 -10  -2  -2   86.99   20.70
 -10   2  -2   89.19   22.10
 -10   2  -2   99.19   37.20
 -10   2  -2  109.19   16.20
  10   2   2   88.09   27.00
  12  -2   2  110.79   32.60
 -12  -2  -2   70.99   23.20
 -12  -2  -2  101.69   18.30
 -12   2  -2  189.08   52.89
  12   2   2   89.29   31.30
 -12   2  -2   83.99   26.10
 -12   2  -2   51.69   23.30
 -14  -2  -2 1193.18   78.69
 -14   2  -2 1243.78   72.29
 -14   2  -2 1342.77  120.79
 -14   2  -2 1312.07   81.19
  16  -2   2   41.80   42.90
 -16   2  -2   50.29   47.30
  16   2   2   11.60   48.60
 -15  -3   2  -25.70   36.80
 -15  -3   2  103.49   38.50
 -15   3   2    2.20   38.20
 -15   3   2   51.99   36.90
  15   3  -2   60.49   56.49
  13  -3  -2   19.50   32.70
 -13  -3   2   77.89   29.80
 -13  -3   2   38.20   30.30
  13   3  -2  -46.60   44.00
 -13   3   2   53.89   28.00
 -13   3   2   -9.80   30.30
 -11  -3   2   51.19   24.60
  11  -3  -2  118.89   28.00
 -11  -3   2  100.99   26.00
 -11   3   2   61.09   21.90
 -11   3   2   76.19   24.20
  11   3  -2   63.79   18.70
  11   3  -2   13.60   31.40
 -11   3   2   66.49   27.10
  -9  -3   2 1558.54   82.49
   9  -3  -2 1554.24   77.19
  -9  -3   2 1552.64   79.39
  -9   3   2 1535.75   82.39
   9   3  -2 1611.94   90.09
  -9   3   2 1709.43   78.99
  -9   3   2 1547.35   76.89
   9   3  -2 1596.24   72.19
  -9   3   2 1656.13   74.49
   7  -3  -2  313.67   36.40
  -7  -3   2  287.27   27.60
  -7  -3   2  278.97   32.00
   7  -3  -2  272.77   26.30
  -7   3   2  286.07   27.50
   7   3  -2  285.87   24.40
  -7   3   2  276.57   20.80
  -7   3   2  328.67   30.70
   7   3  -2  288.97   40.40
   5  -3  -2  156.88   19.10
  -5  -3   2  162.08   22.40
  -5  -3   2  154.18   18.10
   5  -3  -2  140.09   16.90
  -5  -3   2  155.68   20.20
  -5   3   2  159.58   20.50
   5   3  -2  169.78   26.10
  -5   3   2  203.88   23.20
   5   3  -2  141.09   17.30
  -3  -3   2  251.77   22.30
  -3  -3   2  230.08   22.30
  -3   3   2  272.87   22.00
   3   3  -2  214.78   23.30
  -3   3   2  287.07   21.40
  -1  -3   2  843.92   40.10
  -1  -3   2  760.62   42.60
   1   3  -2  785.52   44.20
  -1   3   2  801.72   40.00
   1   3  -2  789.92   48.10
   1  -3   2  306.97   23.30
   1  -3   2  285.07   20.60
  -1   3  -2  266.67   29.30
  -1   3  -2  269.77   27.60
   1   3   2  266.47   23.00
   3  -3   2   68.59   17.70
  -3  -3  -2   69.49   10.10
   3  -3   2   57.59   13.50
   3   3   2   57.49   10.20
  -3   3  -2   60.09   21.50
  -3   3  -2   67.29   15.60
  -5  -3  -2   78.29   12.00
   5  -3   2   77.19   15.10
   5   3   2   75.79    9.00
   5   3   2   80.89   13.40
  -5   3  -2  103.49   21.00
  -5   3  -2   83.39   22.50
   5   3   2   78.09   16.10
   7  -3   2 2130.19   93.89
  -7  -3  -2 2029.20   89.39
  -7  -3  -2 2001.80   84.39
   7   3   2 2058.49   90.69
   7   3   2 1802.92   82.59
   7   3   2 2060.79   93.99
  -7   3  -2 2053.99   95.09
  -7   3  -2 2075.29  109.39
  -9  -3  -2  248.38   21.20
  -9  -3  -2  279.17   31.60
   9  -3   2  304.17   37.20
  -9   3  -2  304.17   35.40
   9   3   2  241.28   32.90
  -9   3  -2  204.78   44.60
 -11  -3  -2  308.67   25.20
 -11  -3  -2  406.46   41.00
  11  -3   2  370.66   45.40
 -11   3  -2  333.27   60.29
 -11   3  -2  280.67   33.20
  11   3   2  307.37   42.00
 -11   3  -2  319.37   42.70
  13  -3   2  103.09   39.60
 -13  -3  -2   94.89   30.50
 -13   3  -2   73.89   30.20
 -13   3  -2   10.00   55.99
 -13   3  -2   82.99   25.50
  13   3   2   40.20   34.50
  15  -3   2   22.90   40.60
 -15   3  -2   39.80   38.50
  15   3   2   27.50   46.00
 -15   3  -2  105.09   68.79
 -16  -4   2   -0.90   45.60
 -16  -4   2 -103.49   39.60
  16   4  -2   38.40   72.89
 -16   4   2  -10.90   42.70
 -16   4   2   18.90   48.80
 -14  -4   2  271.97   43.60
 -14  -4   2  321.07   52.59
 -14   4   2  174.18   45.80
 -14   4   2  250.07   51.19
  14   4  -2  276.27   63.19
  12  -4  -2    9.90   33.70
 -12  -4   2  -30.70   24.80
 -12  -4   2   44.40   32.30
 -12   4   2   55.99   31.60
  12   4  -2   -0.10   34.10
 -12   4   2   68.59   35.00
 -12   4   2   -0.40   25.60
 -10  -4   2  954.20   58.39
  10  -4  -2  971.20   57.69
 -10  -4   2  887.51   64.39
 -10   4   2  927.51   65.69
 -10   4   2 1015.50   55.89
  10   4  -2  921.31   55.19
 -10   4   2  998.30   63.39
  10   4  -2  873.11   75.49
  -8  -4   2 2816.12  122.59
   8  -4  -2 2643.84  116.99
  -8  -4   2 2701.83  125.79
  -8   4   2 2630.94  123.49
  -8   4   2 2702.13  114.39
  -8   4   2 2539.75  122.19
  -8   4   2 2915.01  124.49
   8   4  -2 2726.53  117.89
   8   4  -2 2662.73  134.29
  -6  -4   2 1220.78   66.69
   6  -4  -2 1217.48   57.79
  -6  -4   2 1285.77   63.99
  -6   4   2 1224.08   64.09
   6   4  -2 1240.88   74.19
   6   4  -2 1295.97   61.99
  -6   4   2 1199.28   64.19
  -4  -4   2  991.00   50.79
  -4  -4   2  950.40   53.99
   4   4  -2  981.60   51.79
  -4   4   2  950.40   51.69
  -2  -4   2    9.50   15.10
  -2  -4   2   28.30   11.80
   2   4  -2    6.50   14.00
   2   4  -2   22.80   17.80
  -2   4   2   32.10   13.40
   0  -4   2 2101.19   94.39
   0   4  -2 2001.60   97.49
   0   4   2 2113.79   92.79
   0   4  -2 2037.00  100.59
   2  -4   2   -1.50   12.90
   2  -4   2   12.60   14.00
  -2   4  -2   -6.50   22.20
  -2   4  -2   -1.70   20.30
   2   4   2    9.50   13.40
  -4  -4  -2  148.99   18.30
   4  -4   2  157.28   23.70
   4  -4   2  205.38   25.60
   4   4   2  126.39   19.80
   4   4   2  127.39   15.00
   4   4   2  149.29   15.50
  -4   4  -2  168.68   30.50
   6  -4   2   40.00   15.50
  -6  -4  -2    7.00   12.90
   6   4   2   18.70   12.30
  -6   4  -2   13.30   26.90
  -6   4  -2    6.40   18.50
   6   4   2   -2.40   14.50
   6   4   2   13.80   17.70
   8  -4   2 3896.31  171.68
  -8  -4  -2 3923.11  162.68
  -8  -4  -2 3847.61  167.18
   8   4   2 4025.80  174.08
  -8   4  -2 4043.80  190.18
  -8   4  -2 4078.59  174.78
 -10  -4  -2    5.90   14.40
 -10  -4  -2   -7.80   23.40
  10  -4   2   37.40   25.30
 -10   4  -2   43.90   43.10
 -10   4  -2  -15.40   23.60
  10   4   2   23.30   27.70
 -12  -4  -2  223.98   37.10
  12  -4   2  157.48   33.30
 -12   4  -2  350.56   62.69
  12   4   2  162.08   40.90
 -12   4  -2  192.48   31.40
 -14  -4  -2   59.99   40.10
  14  -4   2   66.89   46.90
 -14   4  -2   83.59   68.39
  14   4   2   62.79   46.90
 -14   4  -2   55.19   32.20
 -14   4  -2  111.89   39.50
  16  -4   2   33.40   51.79
 -16  -4  -2   -3.50   52.29
 -16   4  -2   75.39   49.80
 -16   4  -2  -97.19   77.79
  16   4   2   84.69   68.29
 -15  -5   2  206.68   55.19
 -15  -5   2  206.18   46.50
 -15   5   2  222.08   47.00
 -15   5   2  269.97   55.69
 -13  -5   2   35.70   44.50
 -13  -5   2   63.19   33.50
 -13   5   2   62.79   33.70
  13   5  -2   59.49   57.99
 -13   5   2   78.69   41.10
 -11  -5   2  191.78   32.10
 -11  -5   2  127.29   34.40
 -11   5   2  215.08   38.80
  11   5  -2  141.09   31.20
 -11   5   2  186.58   29.20
  11   5  -2  163.88   49.10
 -11   5   2  177.78   40.20
   9  -5  -2  194.08   25.80
  -9  -5   2  180.68   35.40
  -9  -5   2  196.98   30.50
   9   5  -2  224.68   51.39
  -9   5   2  175.88   35.30
  -9   5   2  172.78   33.00
  -9   5   2  225.98   25.60
   9   5  -2  231.98   34.40
  -7  -5   2   20.10   20.60
   7  -5  -2   33.80   16.70
  -7  -5   2  -23.80   15.40
   7   5  -2  -18.80   29.70
  -7   5   2   -7.30   21.10
  -7   5   2  -16.20   12.10
  -7   5   2   -9.70   25.60
  -7   5   2  -11.70   16.00
  -5  -5   2  168.88   30.60
  -5  -5   2  219.58   26.30
   5  -5  -2  214.08   23.70
  -5   5   2  204.68   29.10
  -3  -5   2  334.77   33.50
  -3  -5   2  387.26   30.80
  -3   5   2  340.67   37.30
   3   5  -2  302.67   42.80
   3   5  -2  356.56   45.10
  -1  -5   2   41.30   14.90
  -1  -5   2   20.70   18.40
   1   5  -2   31.00   17.70
   1   5  -2   43.30   22.40
  -1   5   2   33.10   17.40
   1  -5   2 1092.19   57.89
   1  -5   2 1034.40   58.29
  -1   5  -2 1091.79   65.29
  -1   5  -2 1028.30   65.69
   1   5   2 1077.69   58.09
   3  -5   2  120.39   23.20
  -3  -5  -2  127.09   16.90
   3  -5   2  124.39   24.20
  -3   5  -2  134.09   31.30
  -3   5  -2  117.09   25.70
   3   5   2  134.09   21.70
   5  -5   2    4.70   16.60
  -5  -5  -2    9.70   14.00
  -5   5  -2   -4.50   22.80
   5   5   2   17.60   19.60
  -5   5  -2  -19.70   28.80
   5   5   2   -2.50   14.20
   5   5   2    2.00   18.40
  -7  -5  -2  214.48   25.50
   7  -5   2  311.17   38.40
  -7  -5  -2  240.08   31.20
  -7   5  -2  314.97   52.09
   7   5   2  306.77   38.80
   9  -5   2  -20.00   21.70
  -9  -5  -2    1.30   23.70
  -9  -5  -2   -6.30   19.00
  -9   5  -2   25.60   42.90
   9   5   2   36.00   34.10
  -9   5  -2  -43.20   26.80
  11  -5   2  162.98   35.30
 -11  -5  -2  125.09   34.40
 -11   5  -2  129.29   37.10
 -11   5  -2  188.98   61.39
  11   5   2  126.59   42.40
 -13  -5  -2   37.10   36.90
  13  -5   2   39.90   36.60
 -13   5  -2   41.30   65.39
  13   5   2  -22.30   55.19
 -13   5  -2   -6.90   40.00
 -13   5  -2  -19.80   31.40
 -15  -5  -2  116.29   56.29
  15  -5   2   76.79   47.90
 -15   5  -2  315.87   87.49
 -15   5  -2   73.69   44.60
  15   5   2  -60.79   60.39
 -14  -6   2  128.19   41.00
 -14  -6   2   68.59   46.80
 -14   6   2  106.69   42.40
  14   6  -2   71.19   83.79
 -14   6   2   82.99   51.69
 -12  -6   2  277.37   48.40
 -12  -6   2  277.37   41.40
  12   6  -2  238.28   57.19
 -12   6   2  205.58   36.70
  12   6  -2  243.38   75.19
 -12   6   2  206.88   55.99
 -12   6   2  355.06   52.49
 -10  -6   2  101.29   34.00
 -10  -6   2   79.79   29.70
  10   6  -2  127.29   36.50
 -10   6   2   76.59   37.30
  10   6  -2   44.70   45.00
 -10   6   2  107.19   26.40
 -10   6   2  136.19   43.30
  -8  -6   2  222.18   35.80
  -8  -6   2  268.17   35.00
  -8   6   2  247.58   40.40
   8   6  -2  254.27   37.10
  -8   6   2  233.18   36.60
  -8   6   2  208.58   25.00
   6  -6  -2  126.19   21.90
  -6  -6   2  149.49   31.00
  -6  -6   2  126.89   24.70
  -6   6   2  143.59   33.00
   6   6  -2  132.89   31.80
  -4  -6   2   36.30   21.20
   4   6  -2  -16.90   32.00
   4   6  -2   17.40   25.40
  -4   6   2   39.10   25.20
  -2  -6   2 2370.06  110.89
  -2  -6   2 2474.45  114.09
   2  -6  -2 2203.18  101.39
   2   6  -2 2537.95  118.59
  -2   6   2 2470.35  114.89
   0  -6   2  276.97   36.30
   0  -6  -2  246.88   25.90
   0  -6   2  197.58   28.30
   0   6   2  310.07   36.80
   0   6  -2  196.78   37.00
   0   6  -2  209.78   36.90
   2  -6   2 2337.87  111.29
  -2  -6  -2 2207.78  100.49
   2  -6   2 2327.47  109.59
   2   6   2 2315.17  111.29
  -2   6  -2 2415.16  118.99
  -2   6  -2 2372.76  122.49
   4  -6   2  353.06   40.80
  -4  -6  -2  417.86   34.10
  -4   6  -2  514.75   59.89
  -4   6  -2  383.16   49.99
   4   6   2  426.56   42.40
   4   6   2  440.96   41.30
  -6  -6  -2  645.34   43.70
   6  -6   2  603.34   50.09
  -6   6  -2  637.64   57.79
   6   6   2  648.14   55.39
  -6   6  -2  658.53   76.59
  -8  -6  -2  229.68   31.50
   8  -6   2  251.87   39.30
  -8  -6  -2  294.37   39.50
   8   6   2  233.18   48.30
   8   6   2  232.68   38.20
  -8   6  -2  309.87   59.09
 -10  -6  -2   97.29   31.10
  10  -6   2   75.39   34.20
  10   6   2   93.09   34.90
 -10   6  -2   89.89   57.69
  10   6   2  159.88   48.30
 -10   6  -2  111.69   40.70
 -12  -6  -2   55.09   40.80
  12  -6   2  158.18   49.99
  12   6   2   54.69   51.09
  12   6   2   99.99   44.10
 -12   6  -2   94.39   42.10
 -12   6  -2  115.09   71.69
  14  -6   2  725.13   87.49
 -14   6  -2 1160.78  143.99
 -14   6  -2  952.40   95.29
  14   6   2  968.30  101.99
 -13  -7   2  112.39   53.89
 -13  -7   2  223.18   46.20
 -13   7   2  199.98   43.50
  13   7  -2  163.78   84.69
 -13   7   2  275.27   62.99
 -11  -7   2  105.59   49.10
 -11   7   2   75.89   47.60
  11   7  -2   97.69   47.90
  11   7  -2   42.80   54.19
 -11   7   2  155.88   56.29
  -9  -7   2   26.50   33.10
  -9   7   2   50.99   45.90
   9   7  -2   41.70   37.90
  -9   7   2   31.30   25.00
  -7  -7   2   84.79   26.00
  -7  -7   2   55.19   36.50
   7   7  -2   46.00   42.30
  -7   7   2   70.39   38.60
   7   7  -2    6.90   36.40
  -5  -7   2  586.24   54.49
  -5  -7   2  463.15   48.70
  -5   7   2  708.03   64.09
   5   7  -2  604.34   62.59
   5   7  -2  552.84   73.39
  -3  -7   2  399.86   48.70
  -3  -7   2  386.56   43.00
   3   7  -2  367.56   55.49
  -3   7   2  339.27   44.50
   3   7  -2  324.57   45.60
  -1  -7   2  491.35   47.50
  -1  -7   2  513.85   49.60
  -1   7   2  608.14   53.19
   1   7  -2  546.75   62.49
   1   7  -2  553.24   68.19
  -1  -7  -2 1091.79   56.79
   1  -7   2 1039.10   67.09
   1  -7   2  981.50   69.69
  -1   7  -2 1157.38   82.49
   1   7   2  963.70   68.89
  -1   7  -2 1196.88   79.49
   3  -7   2  254.77   35.00
   3  -7   2  307.47   41.40
  -3  -7  -2  389.16   35.40
   3   7   2  333.07   40.80
  -3   7  -2  400.06   57.09
   3   7   2  398.26   48.20
  -3   7  -2  316.67   45.20
   5  -7   2   47.40   23.60
  -5  -7  -2  -29.80   22.70
   5   7   2   16.70   27.30
   5   7   2   36.00   31.50
  -5   7  -2  -38.10   43.30
  -5   7  -2  -22.00   29.10
   7  -7   2   41.10   35.10
  -7   7  -2  -78.49   48.30
  -7   7  -2   52.69   41.10
   7   7   2   46.80   32.10
   9  -7   2   66.99   40.40
  -9  -7  -2   14.70   32.00
   9   7   2   44.50   36.10
  -9   7  -2   13.10   52.49
   9   7   2  -35.10   45.30
  -9   7  -2  -35.50   55.29
  11  -7   2  -10.70   37.00
  11   7   2   -8.50   58.59
  11   7   2   13.90   44.30
 -11   7  -2   97.79   74.39
  13  -7   2  -26.30   42.20
  13   7   2  129.99   72.89
 -10  -8   2  324.87   48.20
 -10  -8   2  378.66   55.99
 -10   8   2  363.16   60.39
  10   8  -2  309.97   61.99
 -10   8   2  369.26   71.09
 -10   8   2  314.97   39.90
  -8  -8   2  759.62   68.29
  -8  -8   2  940.71   87.69
   8   8  -2 1007.70  112.39
  -8   8   2  878.71   92.29
   8   8  -2  793.22   89.89
  -6  -8   2   88.39   35.60
   6   8  -2   -3.90   51.89
  -6   8   2  149.19   47.90
   6   8  -2   83.79   44.20
  -4  -8   2 1526.45   89.49
  -4  -8   2 1566.84   93.89
   4   8  -2 1499.75  109.49
  -4   8   2 1447.16  101.19
   4   8  -2 1556.74  100.99
  -2  -8   2   64.49   33.60
  -2  -8   2   31.10   29.00
   2   8  -2   -9.90   38.90
  -2   8   2   51.99   37.20
   2   8  -2   24.70   43.00
   0  -8   2  359.06   46.80
   0  -8   2  496.75   58.29
   0   8   2  414.26   57.89
   0   8  -2  472.45   64.89
   0   8  -2  395.66   58.89
   2  -8   2  224.08   43.30
   2  -8   2  237.98   40.60
   2   8   2  225.98   43.90
  -2   8  -2  284.47   56.79
   4  -8   2  767.22   64.79
   4   8   2  885.01   77.29
  -4   8  -2  750.22   76.09
   4   8   2  849.61   64.79
  -4   8  -2  852.01   92.79
   6  -8   2  104.39   36.80
  -6   8  -2   55.99  109.39
   6   8   2   29.90   39.90
   8  -8   2 1358.86   97.89
  -8   8  -2 1367.86  129.59
  -8   8  -2 1373.26   97.29
   8   8   2 1348.07   95.09
  10  -8   2   38.60   43.20
  10   8   2   46.50   50.59
 -10   8  -2  -61.49   45.30
  -9  -9   2  343.77   60.59
  -9  -9   2  323.97   53.49
  -9   9   2  311.87   76.49
   9   9  -2  315.87   73.19
   9   9  -2  586.24  100.39
  -7  -9   2   41.40   45.60
  -7  -9   2    1.20   38.70
   7   9  -2   37.00   62.69
   7   9  -2 -132.29   59.39
  -5  -9   2   80.59   40.50
  -5  -9   2  133.19   72.39
   5   9  -2  148.19   53.59
   5   9  -2  168.18   71.19
  -5   9   2   58.79   52.09
  -3  -9   2   74.89   39.00
  -3  -9   2  100.69   38.80
   3   9  -2  114.59   53.09
  -3   9   2   67.29   47.40
   3   9  -2  -10.40   57.19
  -1  -9   2   56.49   40.70
  -1  -9   2   50.89   37.50
  -1   9   2   68.69   48.70
   1   9  -2  115.69   53.99
   1   9  -2   -1.80   58.09
   1  -9   2  127.09   44.40
   1  -9   2  125.99   39.60
   1   9   2  170.58   63.29
  -1   9  -2  156.48   48.00
   3  -9   2   65.59   39.00
   3   9   2   24.90   32.90
   3   9   2   12.00   44.40
  -3   9  -2   50.19   50.79
  -3   9  -2   30.20   62.39
   5  -9   2   46.60   42.20
  -5   9  -2   -8.80   61.39
   5   9   2   67.69   40.60
  -5   9  -2   77.49   50.09
   5   9   2   13.00   45.70
   7  -9   2  322.97   58.69
   7   9   2  423.86   66.59
   7   9   2  497.05  103.19
  -7   9  -2  263.47   53.79
  -7   9  -2  513.45   90.99
   9  -9   2   74.89   52.49
   9   9   2   61.69   57.09
  -9   9  -2  159.48   88.99
   9   9   2  117.79   60.69
  -9   9  -2   -8.20   57.49
  -6 -10   2  658.83   90.09
   6  10  -2  709.83   88.79
  -6  10   2  858.81  115.39
  -4 -10   2  519.85   65.59
  -4 -10   2  726.23   87.99
   4  10  -2  447.56   82.79
  -4  10   2  596.94   82.09
   4  10  -2  533.25   84.49
  -2 -10   2  879.31   93.79
  -2 -10   2 1075.19   92.09
   2  10  -2  771.42  109.39
  -2  10   2 1013.70  101.99
   2  10  -2 1153.68  118.19
   0 -10   2  239.08   55.59
   0 -10   2  104.39   46.80
   0  10   2  208.18   61.89
   0  10  -2  342.27   74.99
   0  10  -2  126.99   59.59
   2  10   2 2444.26  146.49
  -2  10  -2 2301.27  146.29
  -2  10  -2 2412.26  167.68
   2  10   2 2269.27  116.79
   4 -10   2  160.98   44.60
   4  10   2  153.08   45.90
  -4  10  -2  204.08   82.29
   4  10   2  152.08   60.89
  -4  10  -2  147.89   56.79
 -16   0   3  -40.50   47.00
 -16   0   3   18.10   42.40
 -14   0   3  213.58   42.30
  14   0  -3  269.17   55.89
 -14   0   3  122.39   42.90
 -12   0   3   49.70   27.70
 -12   0   3   11.20   31.60
  12   0  -3    0.50   34.90
  10   0  -3  117.49   33.00
 -10   0   3  141.19   29.70
 -10   0   3  118.49   26.10
  -8   0   3 1826.02   90.79
   8   0  -3 1851.31   91.49
  -8   0   3 1627.04   90.09
  -8   0   3 1971.70   86.69
  -6   0   3  432.86   35.20
  -6   0   3  384.56   30.40
  -6   0   3  412.56   30.50
   6   0  -3  443.86   39.20
  -4   0   3   49.50   15.20
   4   0  -3   59.09   18.80
  -4   0   3   32.60   12.00
  -4   0   3   16.50   10.90
  -2   0   3  445.76   24.00
   2   0  -3  392.76   33.20
  -2   0   3  448.26   31.10
  -2   0   3  479.25   28.60
  -2   0   3  428.46   27.10
   0   0   3  852.71   45.60
   0   0   3  956.30   41.10
   0   0   3  945.31   42.80
   0   0  -3  880.01   46.90
   2   0   3   23.20    6.80
  -2   0  -3   30.70   12.20
   2   0   3   51.29   17.90
   2   0   3   19.90   10.30
  -2   0  -3   11.40    8.50
   4   0   3  483.15   30.10
  -4   0  -3  477.45   30.60
   4   0   3  452.75   39.70
   6   0   3 2975.50  139.29
   6   0   3 3231.08  134.09
  -6   0  -3 3213.98  134.49
   8   0   3 3585.34  152.38
  -8   0  -3 3428.26  150.98
 -10   0  -3  289.87   38.00
  10   0   3  243.98   33.40
  12   0   3  386.66   54.29
 -12   0  -3  368.16   46.40
  14   0   3   67.49   44.00
 -14   0  -3  -38.70   32.00
 -15  -1   3   98.59   41.60
 -15  -1   3   42.20   44.80
  15   1  -3   38.80   51.99
 -15   1   3  115.19   46.60
 -15   1   3   72.29   39.70
 -13  -1   3  152.88   37.90
 -13  -1   3   91.99   50.59
 -13   1   3  160.68   54.49
 -13   1   3  168.28   36.20
  13   1  -3   79.79   43.80
 -11  -1   3 1350.16   78.79
  11  -1  -3 1363.66   82.09
 -11  -1   3 1321.27   77.79
 -11   1   3 1248.78   79.29
  11   1  -3 1316.67   86.99
 -11   1   3 1327.87   73.99
  -9  -1   3  929.31   58.39
  -9  -1   3  957.90   59.19
   9  -1  -3  898.91   58.29
  -9   1   3  934.11   53.69
  -9   1   3  787.42   59.19
   9   1  -3  915.61   65.19
  -7  -1   3   10.00   16.90
  -7  -1   3  -12.90   21.30
   7  -1  -3   32.80   19.30
  -7  -1   3   19.90   17.80
  -7   1   3   40.60   14.60
  -7   1   3    5.20   18.10
  -7   1   3   22.10   12.20
   7   1  -3   10.10   21.80
  -5  -1   3 1980.40   92.09
   5  -1  -3 2052.59   91.79
  -5  -1   3 2027.40   90.89
  -5  -1   3 2083.09   92.89
  -5   1   3 1986.60   92.79
   5   1  -3 2107.39   97.79
  -3  -1   3  315.97   30.70
  -3  -1   3  311.17   23.30
  -3  -1   3  324.67   28.40
  -3  -1   3  314.87   29.80
  -3   1   3  353.16   27.10
   3   1  -3  384.46   33.80
  -3   1   3  281.77   27.20
  -1  -1   3   63.19   17.40
  -1  -1   3   58.19   11.40
  -1  -1   3   41.40   12.20
   1   1  -3   70.19   17.30
   1   1  -3   62.29   16.30
  -1   1   3   53.29   11.20
   1  -1   3   14.00    8.00
  -1  -1  -3   -0.80    9.60
  -1   1  -3  -12.50   13.90
   1   1   3   -0.20    7.20
  -1   1  -3    7.60   17.30
  -3  -1  -3   18.10   10.30
   3  -1   3  -20.50   22.60
   3  -1   3   -5.30   10.00
   3  -1   3  -16.10    8.30
   3   1   3   -3.20   14.50
  -3   1  -3  -14.70   22.90
  -3   1  -3  -11.90    9.50
  -3   1  -3   13.60   12.50
   3   1   3    1.20    9.50
   5  -1   3    6.70   13.40
  -5  -1  -3    5.30   12.10
  -5   1  -3    7.50    8.50
  -5   1  -3  -16.40   24.90
  -5   1  -3    3.80   13.10
   5   1   3   13.80   18.50
   5   1   3   21.10   13.70
   7  -1   3   29.80   16.40
  -7  -1  -3   -0.50   13.30
  -7   1  -3   23.00   16.20
   7   1   3   31.80   18.40
  -7   1  -3   -7.70   31.40
  -9  -1  -3  274.07   45.10
   9  -1   3  293.57   39.30
   9   1   3  296.87   40.70
  -9   1  -3  334.57   37.90
  -9   1  -3  277.27   52.49
  11  -1   3   32.30   27.80
 -11  -1  -3   -5.30   22.10
 -11   1  -3   33.10   24.60
  11   1   3    0.00   26.90
 -13  -1  -3  -13.40   28.20
  13  -1   3   80.69   44.10
 -13   1  -3  -17.50   34.50
  13   1   3   25.00   40.80
 -15  -1  -3   70.49   42.90
  15  -1   3   74.99   46.30
  15   1   3   29.00   45.80
 -15   1  -3   77.49   48.00
 -16  -2   3  186.58   50.19
 -16  -2   3  210.58   55.59
  16   2  -3  -34.80   85.99
 -16   2   3  195.18   58.29
 -14  -2   3  676.73   74.99
 -14  -2   3  713.93   73.49
 -14   2   3  574.84   74.99
 -14   2   3  622.44   77.79
  14   2  -3  523.65   71.19
 -12  -2   3   35.40   32.40
 -12  -2   3  119.49   34.20
 -12   2   3  106.49   28.50
  12   2  -3   37.20   43.60
 -12   2   3   97.89   34.80
 -10  -2   3  -25.10   22.70
 -10  -2   3   22.30   24.90
  10  -2  -3   20.60   25.80
 -10   2   3    6.30   26.30
 -10   2   3  -30.80   18.80
  10   2  -3   33.80   32.50
  -8  -2   3  796.62   53.59
  -8  -2   3  770.22   52.19
   8  -2  -3  765.32   50.59
   8   2  -3  761.72   70.09
  -8   2   3  877.51   55.89
  -8   2   3  758.72   43.20
  -6  -2   3  313.17   34.50
   6  -2  -3  280.37   32.10
  -6  -2   3  341.97   34.40
   6   2  -3  314.97   39.90
  -6   2   3  328.97   33.90
  -4  -2   3    7.70   12.50
  -4  -2   3   10.30   11.20
  -4  -2   3  -12.10   18.10
  -4  -2   3   -2.40   15.80
  -4   2   3   -2.40   14.60
   4   2  -3  -20.10   12.80
  -4   2   3  -20.50    9.80
  -2  -2   3 1077.09   53.99
  -2  -2   3 1048.10   60.89
   2   2  -3 1053.59   56.39
  -2   2   3 1067.79   50.29
  -2   2   3 1113.19   52.59
   2   2  -3 1054.19   61.19
   0  -2   3    8.70   19.90
   0  -2   3   32.20   11.30
   0  -2   3   25.70   12.60
   0   2  -3   32.10   15.30
   0   2  -3    6.20   17.90
   0   2   3   31.30   10.30
   2  -2   3 1966.50  113.69
   2  -2   3 2287.97   93.19
   2  -2   3 2232.98   95.59
   2   2   3 2107.19   89.39
  -2   2  -3 2271.47  134.09
  -2   2  -3 2241.78  101.19
   4  -2   3  532.85   35.60
  -4  -2  -3  573.34   30.90
   4  -2   3  522.65   33.90
  -4   2  -3  561.44   39.50
   4   2   3  528.15   35.50
  -4   2  -3  576.04   52.49
   4   2   3  542.45   32.20
  -6  -2  -3  961.70   49.70
   6  -2   3 1007.10   54.99
  -6   2  -3 1124.29   78.49
  -6   2  -3  904.31   46.70
   6   2   3 1051.69   53.19
   6   2   3  958.70   55.19
   8  -2   3  -11.00   18.40
  -8  -2  -3   17.50   16.20
  -8   2  -3   -2.30   19.00
  -8   2  -3   -8.50   36.10
   8   2   3   -4.10   20.80
 -10  -2  -3 1112.59   65.69
  10  -2   3 1037.80   67.19
 -10   2  -3 1071.69   97.09
 -10   2  -3 1098.99   57.29
  10   2   3  962.80   70.09
 -10   2  -3 1125.39   69.99
  12  -2   3  875.81  113.39
 -12  -2  -3  969.20   66.79
 -12   2  -3  886.71   70.69
  12   2   3  953.10   77.69
  14  -2   3  972.60   92.79
 -14  -2  -3  758.22   73.09
  14   2   3  860.21   92.89
 -15  -3   3  734.93   86.39
 -15  -3   3  793.72   87.99
 -15   3   3  857.01   76.09
 -15   3   3  804.72   93.19
 -13  -3   3   26.20   36.30
 -13  -3   3   35.40   35.40
 -13   3   3   47.80   40.70
 -13   3   3  110.39   31.80
  13   3  -3   45.30   58.69
 -11  -3   3  527.25   56.39
 -11  -3   3  491.65   57.89
  11   3  -3  638.14   76.69
 -11   3   3  443.96   44.60
 -11   3   3  457.75   61.49
  -9  -3   3  323.97   37.10
  -9  -3   3  319.67   44.20
   9   3  -3  227.18   40.20
  -9   3   3  282.57   37.60
  -7  -3   3 1153.28   66.09
  -7  -3   3 1125.79   62.39
   7  -3  -3 1112.49   58.09
  -7   3   3 1052.09   65.49
  -7   3   3 1062.59   55.29
   7   3  -3 1114.49   77.79
   7   3  -3 1171.08   53.99
  -5  -3   3  861.51   52.59
  -5  -3   3  801.32   42.50
  -5  -3   3  899.91   50.49
  -5   3   3  879.21   45.20
  -5   3   3  855.91   51.59
   5   3  -3  823.32   47.00
  -3  -3   3   21.80   13.30
  -3  -3   3    0.70   14.70
  -3   3   3   17.50   15.20
  -3   3   3   22.90   12.40
   3   3  -3   40.40   16.60
   3   3  -3    2.90   22.70
  -1  -3   3   81.79   17.10
  -1  -3   3  102.89   19.90
   1   3  -3   77.49   24.20
   1   3  -3   70.49   21.50
  -1   3   3   86.59   15.20
  -1   3   3   86.59   15.20
   1  -3   3 2079.39   89.09
   1  -3   3 2069.49   91.99
   1   3   3 1949.30   85.09
  -1   3  -3 1936.41   97.59
   3  -3   3  252.87   27.10
   3  -3   3  237.98   27.30
  -3   3  -3  290.67   38.10
   3   3   3  241.18   20.50
  -3   3  -3  204.88   29.40
   3   3   3  240.18   17.50
   5  -3   3  168.88   26.30
  -5  -3  -3  162.58   21.40
   5   3   3  137.79   20.10
  -5   3  -3  199.58   39.80
  -5   3  -3  215.08   31.80
  -7  -3  -3   40.00   16.00
   7  -3   3    2.30   19.50
  -7   3  -3    0.60   35.50
   7   3   3   24.30   21.00
  -7   3  -3   60.99   24.10
   9  -3   3  339.07   44.70
  -9  -3  -3  457.15   39.10
   9   3   3  367.66   42.80
  -9   3  -3  347.37   47.00
  -9   3  -3  437.86   66.29
 -11  -3  -3   90.99   26.50
  11  -3   3    6.10   26.80
  11   3   3   64.39   34.70
 -11   3  -3   15.40   36.30
 -11   3  -3   54.19   56.49
 -13  -3  -3   54.59   36.60
  13  -3   3  140.89   42.50
 -13   3  -3  162.28   45.10
 -13   3  -3  312.27   78.69
  13   3   3   74.19   44.30
  15  -3   3   53.29   46.00
  15   3   3  -57.39   52.69
 -15   3  -3   20.70   84.79
 -14  -4   3   61.69   49.60
 -14  -4   3   73.29   43.20
  14   4  -3  246.98  134.29
 -14   4   3    9.80   46.70
 -12  -4   3  939.31   75.39
 -12  -4   3  962.20   78.99
  12   4  -3  850.71  103.29
 -12   4   3  982.40   83.49
 -12   4   3  891.81   62.09
 -10  -4   3  358.96   41.40
 -10  -4   3  294.67   40.80
  10   4  -3  298.57   53.69
 -10   4   3  361.16   45.30
  -8  -4   3  790.92   54.69
  -8  -4   3  700.33   57.79
   8   4  -3  827.32   75.39
  -8   4   3  641.54   51.39
   8   4  -3  766.02   47.90
  -8   4   3  785.22   60.09
  -6  -4   3  158.28   31.20
  -6  -4   3  113.19   23.10
  -6   4   3  105.29   25.20
  -6   4   3  110.19   22.00
   6   4  -3  128.79   23.90
  -4  -4   3 1227.58   64.59
  -4  -4   3 1270.97   69.69
  -4   4   3 1260.47   63.39
   4   4  -3 1163.28   77.19
   4   4  -3 1217.98   66.79
  -4   4   3 1210.68   64.99
  -2  -4   3 3435.26  142.79
  -2  -4   3 3324.07  146.39
  -2   4   3 3221.98  147.69
   2   4  -3 3443.86  149.19
   2   4  -3 3230.08  155.18
  -2   4   3 3285.97  141.89
   0  -4   3  297.37   32.80
   0  -4   3  280.87   28.70
   0   4  -3  342.27   39.60
   0   4   3  293.67   31.10
   0   4   3  337.87   26.70
   0   4  -3  215.88   33.50
   2  -4   3   22.90   16.80
   2  -4   3   39.00   19.30
  -2   4  -3   -6.90   27.60
   2   4   3   11.10   11.10
  -2   4  -3   20.00   19.60
   4  -4   3 3051.99  131.59
   4  -4   3 2906.61  132.09
  -4  -4  -3 2901.41  121.89
  -4   4  -3 2829.32  145.19
   4   4   3 2702.13  126.29
  -4   4  -3 3271.97  139.39
  -6  -4  -3  212.38   26.50
   6  -4   3  279.77   36.10
  -6   4  -3  199.68   34.30
  -6   4  -3  225.58   47.00
   6   4   3  195.78   27.50
  -8  -4  -3 1996.20   93.49
   8  -4   3 1991.00  102.19
   8   4   3 2056.29  104.49
  -8   4  -3 2077.49  131.09
  -8   4  -3 2041.00  106.59
  10  -4   3   36.20   33.10
 -10   4  -3   -2.60   31.80
 -10   4  -3   -4.90   53.69
  10   4   3   36.20   36.90
 -12   4  -3 1678.83  106.09
 -12   4  -3 1756.32  143.29
  14  -4   3  292.07   60.09
 -14   4  -3  461.95   65.89
 -14   4  -3  518.95  101.29
  14   4   3  373.66   66.99
 -13  -5   3  130.29   51.39
 -13  -5   3   86.29   42.30
 -13   5   3  115.89   50.69
 -13   5   3  176.08   35.90
  13   5  -3   56.09   58.69
 -11  -5   3  557.34   68.69
 -11  -5   3  547.65   64.49
 -11   5   3  611.74   70.89
  11   5  -3  757.32   93.19
  -9  -5   3  406.56   55.69
  -9  -5   3  312.57   41.30
   9   5  -3  472.65   69.39
  -9   5   3  421.26   50.19
  -7  -5   3  104.89   30.30
  -7  -5   3  114.59   27.30
   7   5  -3   83.39   31.80
  -7   5   3   98.29   29.50
  -7   5   3  114.59   32.40
  -5  -5   3 1129.19   64.39
  -5  -5   3 1130.09   70.09
  -5   5   3 1197.88   67.89
   5   5  -3 1055.19   83.49
  -5   5   3 1166.38   67.69
   5   5  -3 1007.90   82.49
  -3  -5   3   61.99   19.80
  -3  -5   3   78.49   25.80
   3   5  -3   77.59   29.10
  -3   5   3   21.10   21.40
   3   5  -3   73.29   33.30
  -3   5   3   71.19   21.20
  -1  -5   3   -3.50   20.50
  -1  -5   3  -25.40   16.60
   1   5  -3  -18.80   27.50
   1   5  -3   21.20   30.10
  -1   5   3   -5.30   21.00
   1  -5   3  307.37   35.90
   1  -5   3  272.17   35.20
  -1   5  -3  337.87   43.00
  -1   5  -3  209.38   32.50
   1   5   3  271.07   38.00
   3  -5   3    3.90   22.40
   3  -5   3   11.50   21.00
   3   5   3   34.80   22.50
  -3   5  -3   19.70   34.90
  -3   5  -3   37.00   25.20
   5  -5   3   40.40   21.60
  -5   5  -3    1.90   32.20
  -5   5  -3  -15.00   39.00
  -7   5  -3   31.40   47.00
   7   5   3   45.90   33.40
  -7   5  -3   68.49   34.80
   9  -5   3  -31.50   29.80
   9   5   3   82.59   42.90
  -9   5  -3   90.59   59.99
  -9   5  -3  -36.30   37.20
  11  -5   3   -0.20   40.20
 -11   5  -3 -109.19   65.29
  11   5   3   46.70   49.99
  13  -5   3  -86.99   38.60
 -13   5  -3  -27.90   82.69
  13   5   3   -9.40   60.59
 -13   5  -3   10.60   48.90
 -12  -6   3  501.35   59.89
 -12  -6   3  507.05   70.09
 -12   6   3  480.85   65.19
  12   6  -3  565.64  100.59
 -10  -6   3  235.48   52.39
 -10  -6   3  184.98   40.60
 -10   6   3  161.98   48.20
  -8  -6   3  413.56   56.49
  -8  -6   3  443.36   57.29
  -8   6   3  465.85   51.79
   8   6  -3  418.36   49.30
  -8   6   3  401.36   50.29
  -6  -6   3  199.18   31.90
  -6  -6   3  166.58   38.00
  -6   6   3  165.38   35.50
   6   6  -3  143.69   48.10
  -6   6   3  208.18   36.70
   6   6  -3  238.88   42.00
  -4  -6   3  296.97   39.60
  -4  -6   3  299.47   36.60
  -4   6   3  335.07   42.20
   4   6  -3  292.27   44.90
   4   6  -3  437.06   62.39
  -4   6   3  392.36   47.80
  -2  -6   3 2147.09  104.89
  -2  -6   3 2173.68  109.39
  -2   6   3 2240.28  109.39
   2   6  -3 2139.69  121.49
   2   6  -3 2163.58  116.29
   0  -6   3   27.80   23.40
   0  -6   3   16.90   25.20
   0   6   3   23.20   27.30
   0   6  -3   54.19   37.90
   0   6  -3   70.99   39.80
   2  -6   3 1190.98   74.39
   2  -6   3 1159.08   72.59
  -2   6  -3 1262.17   93.29
  -2   6  -3 1285.87   84.99
   2   6   3 1205.48   75.39
   4  -6   3 1321.07   85.19
   4  -6   3 1519.65   82.69
  -4   6  -3 1502.45   92.79
  -4   6  -3 1443.86  107.69
   4   6   3 1429.56   83.59
   6  -6   3 1736.93   98.39
  -6   6  -3 1826.72  129.89
   6   6   3 1881.71  102.09
  -6   6  -3 2037.50  110.59
   8  -6   3  -44.60   54.99
   8   6   3  -29.00   42.60
  -8   6  -3  -35.30   36.40
  10  -6   3  678.23   73.79
 -10   6  -3  625.04   93.09
  10   6   3  764.92   82.09
 -10   6  -3  641.34   83.29
  12  -6   3  154.08   45.00
  12   6   3  202.28   66.89
 -12   6  -3   43.10   83.69
 -12   6  -3  250.57   55.29
 -11  -7   3  787.82   83.59
 -11  -7   3  765.32   95.09
 -11   7   3  902.31   89.29
  -9  -7   3  568.34   70.39
  -9  -7   3  704.63   76.69
   9   7  -3  494.05   75.79
  -9   7   3  785.82   83.99
  -7  -7   3  116.49   33.90
  -7  -7   3  115.59   40.60
  -7   7   3  -11.50   50.29
   7   7  -3   88.89   48.80
  -7   7   3  165.38   46.60
   7   7  -3   86.19   54.59
  -5  -7   3 1002.40   78.29
  -5  -7   3 1102.29   72.29
  -5   7   3 1051.59   83.49
   5   7  -3  998.60   99.49
   5   7  -3 1042.00   90.59
  -5   7   3 1156.38   79.19
  -3  -7   3  236.68   43.10
  -3  -7   3  261.97   36.90
   3   7  -3  214.58   49.30
   3   7  -3  178.78   46.30
  -3   7   3  194.08   41.70
  -1  -7   3   28.50   34.00
   1   7  -3  117.69   52.89
   1   7  -3  110.29   46.30
  -1   7   3   91.19   35.30
   1  -7   3   32.70   28.90
   1  -7   3   74.99   32.10
  -1   7  -3   43.10   47.00
  -1   7  -3   93.89   47.40
   1   7   3   45.90   34.50
   3  -7   3    0.00   34.00
   3  -7   3   49.99   30.00
  -3   7  -3   62.89   53.29
  -3   7  -3   69.19   42.30
   3   7   3   27.10   34.10
   5  -7   3   11.80   28.80
   5   7   3   -3.30   34.80
  -5   7  -3   45.80   42.70
  -5   7  -3   81.29   59.59
   7  -7   3   32.20   42.40
   7   7   3   72.99   39.90
  -7   7  -3   23.30   65.39
   9  -7   3  216.28   47.90
  -9   7  -3  378.26   87.29
  -9   7  -3  309.57   56.39
   9   7   3  175.38   51.09
 -11   7  -3  288.37   93.89
 -11   7  -3   55.69   57.59
  11   7   3  -52.39   67.39
  -8  -8   3  607.94   81.79
  -8  -8   3  748.73   90.09
  -8   8   3  820.72  102.09
   8   8  -3 1035.50  121.89
  -8   8   3  713.13   92.69
  -6  -8   3  229.48   54.99
  -6  -8   3  150.58   39.90
   6   8  -3  183.38   68.19
  -6   8   3  161.68   50.69
  -6   8   3  188.18   48.80
   6   8  -3  236.28   63.69
  -4  -8   3  104.59   36.10
  -4  -8   3   15.60   41.00
  -4   8   3   81.59   45.30
   4   8  -3  179.38   58.29
  -2  -8   3  571.74   76.19
  -2  -8   3  592.64   71.29
  -2   8   3  716.33   77.69
   2   8  -3  678.13   93.19
   2   8  -3  714.33   93.49
   0  -8   3  506.75   58.99
   0   8  -3  527.25   75.59
   0   8  -3  658.03   85.09
   2  -8   3  -45.10   43.70
   2  -8   3  -45.70   36.60
   2   8   3   -6.10   48.50
  -2   8  -3  104.09   62.29
   4  -8   3  550.04   65.19
  -4   8  -3  752.22   84.69
   4   8   3  576.54   76.19
  -4   8  -3  740.23   90.79
   6  -8   3  707.73   72.89
  -6   8  -3  555.44   67.59
   6   8   3  610.94   81.69
  -6   8  -3  651.23   97.59
   8  -8   3 1389.36   99.99
  -8   8  -3 1180.28  152.68
   8   8   3 1178.88  112.09
  -8   8  -3 1348.37  109.49
   8   8   3 1530.65  107.49
  -5  -9   3  312.17   59.89
  -5  -9   3  215.58   49.99
  -5   9   3  325.67   65.69
   5   9  -3  370.96   86.79
  -3  -9   3   54.09   48.90
  -3  -9   3   35.10   43.30
   3   9  -3  -56.49   59.29
  -3   9   3   -5.70   50.69
   3   9  -3   41.30   84.09
  -1  -9   3    5.40   43.20
  -1  -9   3  -30.50   44.50
  -1   9   3  -59.39   48.60
   1   9  -3   97.09   69.29
   1   9  -3  121.29   71.29
   1  -9   3  514.55   64.79
   1  -9   3  426.76   56.89
   1   9   3  477.85   69.29
  -1   9  -3  384.86   64.79
  -1   9  -3  665.33   90.19
   3  -9   3   -8.70   48.30
  -3   9  -3  148.39   55.59
  -3   9  -3   33.70   73.19
   3   9   3   98.49   53.59
   5  -9   3  -22.20   49.30
  -5   9  -3   70.59   55.89
  -5   9  -3   28.00   81.29
   5   9   3  -76.19   52.19
 -14   0   4  101.49   44.90
 -14   0   4  180.58   51.39
 -12   0   4  299.87   51.49
 -12   0   4  280.47   42.40
 -10   0   4  455.35   62.09
 -10   0   4  471.65   51.89
  -8   0   4  691.33   59.29
  -8   0   4  677.63   48.70
  -6   0   4   60.39   24.10
  -6   0   4   22.00   16.30
   4   0  -4  401.06   45.10
  -4   0   4  481.15   39.40
  -2   0   4 2135.49   96.49
   2   0  -4 2145.29   99.89
   0   0   4 5454.55  219.68
   0   0  -4 5416.36  224.08
   2   0   4  183.98   19.90
  -2   0  -4  209.68   29.30
   2   0   4  198.38   23.00
  -4   0  -4  994.00   54.89
   4   0   4 1010.40   53.29
   6   0   4  305.87   32.80
  -6   0  -4  220.88   27.40
   8   0   4  552.84   51.59
  -8   0  -4  482.55   57.99
  10   0   4  189.48   37.50
  12   0   4  280.27   49.99
 -12   0  -4  423.06   65.89
 -13  -1   4   90.99   46.30
 -13  -1   4   94.79   41.60
 -13   1   4    8.00   45.50
 -13   1   4   66.79   45.70
 -11  -1   4  553.84   65.69
 -11  -1   4  473.95   52.39
 -11   1   4  346.17   41.20
 -11   1   4  460.05   55.59
  -9  -1   4   37.90   28.30
  -9  -1   4   74.09   30.60
   9   1  -4   26.90   47.40
  -9   1   4   66.49   23.40
  -9   1   4   30.70   29.90
  -7  -1   4  386.26   45.60
  -7  -1   4  293.57   40.30
  -7   1   4  300.47   38.30
  -5  -1   4   70.99   23.80
  -5  -1   4   91.59   21.20
   5   1  -4   45.90   27.60
  -5   1   4   62.69   23.30
  -3  -1   4  238.88   31.20
  -3  -1   4  218.28   25.90
   3   1  -4  226.68   31.10
  -3   1   4  243.38   31.00
  -1  -1   4  848.52   45.40
  -1  -1   4  853.81   48.70
  -1   1   4  822.22   46.50
   1   1  -4  911.11   55.79
  -1  -1  -4  781.22   46.60
   1  -1   4  920.11   45.10
   1  -1   4  896.31   47.10
   1   1   4  867.21   43.30
  -1   1  -4 1032.90   56.29
   3  -1   4   65.89   14.20
   3  -1   4   30.00   16.50
  -3  -1  -4   52.69   16.50
  -3   1  -4    0.10   19.40
  -5  -1  -4  250.17   30.30
   5  -1   4  217.18   27.40
  -5   1  -4  323.07   35.60
   5   1   4  281.37   32.90
  -7  -1  -4   57.19   21.60
   7  -1   4   45.80   23.80
  -7   1  -4   87.49   30.10
   7   1   4  103.69   27.20
   9  -1   4  269.37   37.60
   9   1   4  238.38   37.70
  -9   1  -4  201.38   38.60
  11  -1   4  260.27   42.90
 -11   1  -4  199.78   40.60
  13  -1   4   -7.50   41.80
  13   1   4   88.19   47.30
 -13   1  -4  -10.00   40.80
 -12  -2   4  634.84   77.19
 -12  -2   4  518.25   71.09
 -12   2   4  653.83   58.39
 -12   2   4  655.93   81.59
 -10  -2   4  280.17   43.60
  10   2  -4  219.08   51.89
 -10   2   4  194.58   42.10
  -8  -2   4  478.85   53.29
  -8  -2   4  470.95   50.89
  -8   2   4  499.75   54.09
  -6  -2   4 1977.50   96.89
  -6  -2   4 1933.71   95.39
  -6   2   4 1910.91   98.69
  -4  -2   4  112.29   24.50
  -4  -2   4  118.89   23.70
   4   2  -4   87.69   30.00
  -4   2   4  135.09   17.60
  -4   2   4  141.79   24.40
  -2  -2   4 1279.37   64.39
  -2  -2   4 1306.77   64.49
   2   2  -4 1101.89   73.09
   2   2  -4 1370.86   72.69
  -2   2   4 1185.18   64.79
  -2   2   4 1269.07   61.39
   0  -2   4   27.60   16.70
   0  -2   4   45.50   17.20
   0   2  -4   42.40   29.20
   0   2   4    9.50   14.20
   0   2  -4    7.80   22.50
   2  -2   4  171.88   21.30
   2  -2   4  200.68   25.40
  -2   2  -4  196.28   40.30
   2   2   4  184.78   19.50
  -2   2  -4  237.98   33.30
   4  -2   4  872.31   51.39
   4  -2   4  843.92   48.30
  -4   2  -4  786.42   76.89
  -4   2  -4  808.02   60.19
   6  -2   4 1767.72   89.69
  -6   2  -4 1773.22  117.19
   6   2   4 1773.02   85.79
  -6   2  -4 1845.72   92.99
   8  -2   4   54.79   27.10
   8   2   4   40.60   28.40
  -8   2  -4   80.49   50.59
  -8   2  -4   49.99   30.00
  10  -2   4  971.00   75.39
 -10   2  -4  967.40  106.39
  10   2   4 1028.90   79.09
 -10   2  -4  868.81   77.69
  12  -2   4   39.90   41.20
  12   2   4   -6.30   43.60
 -12   2  -4   66.69   40.90
 -13  -3   4  191.58   50.39
 -13   3   4  211.48   57.39
 -11  -3   4  221.58   42.10
 -11  -3   4  255.47   47.40
 -11   3   4  269.97   50.39
  11   3  -4  262.77   63.59
  -9  -3   4   14.10   32.60
  -9  -3   4   52.69   29.60
  -9   3   4   46.30   34.30
  -7  -3   4  -35.00   23.70
  -7  -3   4   51.49   28.00
  -7   3   4  -19.30   28.30
  -5  -3   4 1907.91   94.49
  -5  -3   4 1935.11   93.59
   5   3  -4 1772.12  110.39
  -5   3   4 1755.02   94.69
   5   3  -4 1944.31  107.89
  -3  -3   4   57.19   22.90
  -3  -3   4   48.00   21.40
   3   3  -4   93.49   28.20
  -3   3   4   64.39   22.80
  -3   3   4   47.40   20.50
  -1  -3   4  248.58   30.50
  -1  -3   4  260.97   33.20
   1   3  -4  244.38   40.30
  -1   3   4  285.57   34.50
   1   3  -4  324.77   49.40
   1  -3   4   79.29   18.70
   1  -3   4   56.29   21.80
   1   3   4   65.39   15.30
  -1   3  -4   64.89   35.30
   3  -3   4 1672.93   94.09
   3  -3   4 1725.13   86.49
  -3   3  -4 1852.71   96.59
  -3   3  -4 1799.12  108.79
   5  -3   4   90.49   24.80
  -5   3  -4   60.69   30.90
  -5   3  -4  199.28   48.30
   7  -3   4  -21.90   24.90
  -7   3  -4  -48.40   50.69
  -7   3  -4  -22.30   27.50
   9  -3   4  -20.20   30.70
  -9   3  -4   27.50   35.50
   9   3   4   26.70   35.60
  11  -3   4   43.80   38.90
 -11   3  -4   16.20   75.19
 -11   3  -4  105.79   46.80
 -12  -4   4  303.27   55.29
 -12  -4   4  299.47   51.79
 -12   4   4  214.78   54.99
  12   4  -4  165.68   69.39
 -10  -4   4   93.59   38.00
 -10  -4   4   74.29   41.70
 -10   4   4   36.10   41.90
  -8  -4   4   -5.10   30.30
  -8  -4   4   26.50   37.60
  -8   4   4   82.69   35.70
  -6  -4   4  251.87   37.70
  -6  -4   4  252.27   34.20
  -6   4   4  267.57   38.50
   6   4  -4  255.37   51.79
  -4  -4   4  425.26   48.80
  -4  -4   4  421.06   44.50
  -4   4   4  351.66   46.90
   4   4  -4  429.96   53.29
   4   4  -4  389.36   54.59
  -2  -4   4  -16.90   20.60
  -2  -4   4   -8.20   24.00
  -2   4   4    1.90   21.60
   2   4  -4    0.20   31.50
  -2   4   4   29.70   21.70
   2   4  -4  -71.49   32.00
   0  -4   4 1431.26   79.19
   0  -4   4 1487.85   77.69
   0   4   4 1546.45   78.79
   0   4  -4 1389.86   91.99
   0   4  -4 1558.54   95.29
   2  -4   4    8.50   22.30
   2  -4   4   12.60   22.60
  -2   4  -4   61.59   42.40
  -2   4  -4  -12.20   29.30
   4  -4   4 1033.70   64.19
   4  -4   4 1052.69   66.49
  -4   4  -4  952.40   75.19
  -4   4  -4  927.81   91.59
   6  -4   4  421.26   49.30
  -6   4  -4  375.76   68.49
  -6   4  -4  299.07   44.50
   8  -4   4  -14.00   29.60
  -8   4  -4   28.70   36.60
  10  -4   4  466.85   62.49
  10   4   4  679.73   89.29
 -10   4  -4  663.53   72.69
 -10   4  -4  501.65   90.89
  12  -4   4  376.36   56.39
  12   4   4  481.75   68.19
 -11  -5   4  443.76   56.79
 -11  -5   4  355.96   59.19
 -11   5   4  342.07   61.29
  -9  -5   4   79.89   39.40
  -9  -5   4   -0.90   33.40
   9   5  -4  118.29   58.39
  -9   5   4   18.60   43.30
  -7  -5   4   49.70   36.40
   7   5  -4   26.40   52.29
  -7   5   4  109.89   38.70
  -5  -5   4  401.96   56.09
  -5  -5   4  414.86   44.10
   5   5  -4  446.96   72.39
  -5   5   4  293.97   41.30
   5   5  -4  417.86   72.79
  -5   5   4  311.47   42.90
  -3  -5   4  235.38   34.40
  -3  -5   4  296.47   43.30
   3   5  -4  275.37   46.50
  -3   5   4  164.38   33.90
  -3   5   4  182.48   34.40
   3   5  -4  185.58   49.99
  -1  -5   4  367.56   47.20
  -1  -5   4  291.57   36.10
   1   5  -4  344.77   52.19
  -1   5   4  373.36   43.00
  -1   5   4  261.47   38.30
   1   5  -4  325.77   51.69
   1  -5   4  352.46   46.10
   1  -5   4  415.06   48.70
   1   5   4  388.46   48.80
  -1   5  -4  299.37   49.00
  -1   5  -4  395.76   58.49
   1   5   4  347.87   44.40
   3  -5   4  233.48   39.10
   3  -5   4  346.27   44.40
   3   5   4  282.27   40.20
  -3   5  -4  259.57   58.19
  -3   5  -4  255.77   45.00
   5  -5   4  256.27   54.89
  -5   5  -4  108.39   58.79
  -5   5  -4  149.49   43.50
   7  -5   4    0.00   32.30
  -7   5  -4   18.30   41.00
  -7   5  -4   17.20   74.49
   9  -5   4   48.90   40.50
  -9   5  -4  141.79   69.49
  -9   5  -4   63.19   79.79
  11  -5   4   22.50   58.19
 -11   5  -4  110.09   57.49
  11   5   4   78.59   63.49
 -11   5  -4 -169.18   85.99
 -10  -6   4  -49.40   40.80
 -10  -6   4   18.40   48.90
  10   6  -4  147.59   80.29
 -10   6   4  -14.80   52.19
  -8  -6   4  -21.20   45.00
  -8  -6   4   39.60   37.90
   8   6  -4   36.90   59.09
  -8   6   4  -84.39   42.70
  -6  -6   4 1453.75   85.49
  -6  -6   4 1363.36   93.89
  -6   6   4 1199.48   90.79
   6   6  -4 1287.77  119.49
  -4  -6   4   74.39   31.90
  -4  -6   4   86.69   44.20
   4   6  -4   85.89   48.20
   4   6  -4   85.69   58.69
  -4   6   4   81.09   36.30
  -4   6   4   -1.10   35.00
  -2  -6   4  129.39   34.00
   2   6  -4   67.09   47.50
  -2   6   4   86.89   35.40
   2   6  -4  116.49   48.90
  -2   6   4   83.79   32.00
   0  -6   4  200.78   35.90
   0   6  -4  136.99   43.60
   0   6  -4   95.79   53.79
   0   6   4  196.18   39.40
   0   6   4  165.18   30.10
   2  -6   4  199.98   63.39
  -2   6  -4  109.49   49.40
   2   6   4  135.79   38.30
  -2   6  -4  214.38   60.79
   4  -6   4  438.06   52.79
   4  -6   4  438.86   59.79
   4   6   4  464.85   56.59
  -4   6  -4  546.75   69.29
  -4   6  -4  630.34   82.29
   6  -6   4  307.07   45.60
   6   6   4  237.98   48.30
  -6   6  -4  319.37   82.49
  -6   6  -4  378.46   64.89
   8  -6   4   82.59   40.60
   8   6   4   67.39   45.90
  -8   6  -4   26.90   79.09
  -8   6  -4   98.79   49.00
  -7  -7   4  251.67   59.89
  -7  -7   4  325.97   51.79
  -7   7   4  309.87   56.59
   7   7  -4  400.26   85.09
  -5  -7   4   70.99   37.90
  -5  -7   4   78.99   45.10
  -5   7   4   30.30   49.30
  -3  -7   4  122.19   35.80
  -3  -7   4  133.49   47.60
   3   7  -4  141.79   57.69
  -3   7   4  127.39   46.50
  -3   7   4  111.29   39.40
  -1  -7   4  567.44   69.79
   1   7  -4  749.53   98.09
  -1   7   4  528.75   61.69
   1   7  -4  603.94   80.69
  -1   7   4  375.26   48.40
   1  -7   4  495.95   67.89
   1  -7   4  499.05   68.19
  -1   7  -4  690.73   82.99
  -1   7  -4  526.05   72.29
   1   7   4  572.74   64.19
   3  -7   4  -79.99   41.30
   3  -7   4   16.20   37.70
  -3   7  -4  -61.49   86.49
   3   7   4   21.10   41.00
  -3   7  -4   51.19   68.79
   5  -7   4   83.89   41.80
  -5   7  -4  298.37   81.19
  -5   7  -4  170.48   63.49
   5   7   4  154.38   47.90
   7  -7   4   99.59   47.00
   7   7   4   90.09   51.29
  -7   7  -4  136.09   59.79
  -7   7  -4  172.58   86.09
  -4  -8   4  195.68   52.59
  -4  -8   4  283.67   47.40
  -4   8   4   76.79   50.79
   4   8  -4  240.68   91.09
  -4   8   4  157.78   57.89
   4   8  -4  162.58   84.49
  -2  -8   4  436.26   60.29
  -2  -8   4  275.17   52.99
  -2   8   4  226.38   50.19
   2   8  -4  413.86   84.09
   2   8  -4  475.05   86.69
   0  -8   4 1349.07   99.99
   0  -8   4 1602.34  105.79
   0   8  -4 1567.34  143.39
   0   8  -4 1482.45  127.29
   0   8   4 1298.87  111.99
   2  -8   4   31.60   50.29
   2  -8   4   54.29   49.30
  -2   8  -4  -41.10   68.49
  -2   8  -4  149.88   81.29
   2   8   4  166.88   54.09
   4  -8   4  446.06   58.39
   4   8   4  366.56   63.39
  -4   8  -4  497.05   78.59
  -4   8  -4  419.86   96.49
 -10   0   5  468.15   60.29
  -6   0   5   28.90   31.20
  -4   0   5  126.99   30.70
  -2   0   5   98.09   25.30
   0   0   5  388.16   43.60
   4   0   5 1021.70   61.59
   6   0   5   -1.20   28.20
   8   0   5   35.10   37.30
  10   0   5  129.99   46.30
  -9  -1   5  183.98   44.30
  -9  -1   5  138.59   35.80
  -9   1   5  165.18   44.20
  -7  -1   5  307.67   43.10
  -7   1   5  390.36   47.10
  -5  -1   5  341.07   39.50
  -5  -1   5  384.16   43.10
  -5   1   5  360.86   42.90
  -3  -1   5   29.60   25.90
  -3  -1   5   26.60   19.90
  -3   1   5   20.20   25.70
  -1  -1   5   61.19   20.30
  -1  -1   5   56.69   22.20
   1  -1   5   53.09   21.40
   3  -1   5  414.86   42.80
   5  -1   5  168.08   31.90
   7  -1   5   89.09   35.60
   7   1   5   38.30   31.60
   9  -1   5  371.26   52.39
 -10  -2   5   56.39   39.40
 -10  -2   5   93.49   44.30
 -10   2   5  173.68   49.99
  -8  -2   5  133.79   39.30
  -8  -2   5  130.99   43.10
  -6  -2   5  456.45   49.60
  -6  -2   5  540.25   57.59
  -6   2   5  369.86   47.60
  -4  -2   5  602.04   57.49
  -4  -2   5  775.52   54.19
  -4   2   5  607.54   58.79
  -2  -2   5   -6.30   24.30
  -2  -2   5   35.00   24.20
  -2   2   5   -9.30   23.00
   0  -2   5   59.79   24.50
   0  -2   5  121.99   25.20
   2  -2   5   78.39   25.70
   4  -2   5  -13.60   26.90
   8  -2   5  274.57   45.40
  -9  -3   5  175.68   44.90
  -9  -3   5  183.88   44.90
  -9   3   5  207.68   49.80
  -7  -3   5  164.18   38.10
  -7  -3   5  201.08   41.60
  -7   3   5  177.48   43.40
  -5  -3   5   31.70   29.70
  -5  -3   5   14.00   29.90
  -5   3   5   27.20   34.60
  -3  -3   5  893.51   63.19
  -3  -3   5  839.52   63.59
  -3   3   5  735.83   63.69
  -1  -3   5   -5.70   26.10
  -1  -3   5   54.59   29.00
  -1   3   5    9.00   27.80
   1   3  -5   46.90   45.30
   1  -3   5   26.90   26.50
   1  -3   5   -6.80   26.50
  -1   3  -5   33.60   50.79
   3  -3   5   43.70   28.80
  -3   3  -5   21.90   54.39
   5  -3   5  248.38   39.80
  -5   3  -5  376.66   76.09
   7  -3   5   55.89   37.70
  -7   3  -5  114.19   72.29
  -9   3  -5  193.38   81.49
  -8  -4   5  -20.80   42.40
  -8  -4   5   76.19   39.30
  -8   4   5    9.20   47.90
  -6  -4   5  535.05   61.59
  -6  -4   5  571.24   66.59
  -6   4   5  432.66   55.39
  -4  -4   5   14.80   31.10
  -4  -4   5   24.30   33.70
  -4   4   5   59.29   36.50
  -2  -4   5  144.79   34.80
  -2  -4   5  153.98   39.20
   0  -4   5 2926.91  137.39
   0  -4   5 2586.24  128.59
   0   4  -5 2596.44  150.38
   0   4  -5 2607.64  148.29
   0   4   5 2741.13  130.69
   2  -4   5  213.38   38.90
   2  -4   5   86.09   52.09
   2   4   5  197.78   40.70
  -2   4  -5  245.68   64.79
  -2   4  -5  112.89   47.50
   4  -4   5  432.96   59.19
  -4   4  -5  405.36   79.99
  -4   4  -5  351.76   54.39
   6  -4   5   67.39   37.50
  -6   4  -5   45.90   51.29
  -6   4  -5   89.99   75.49
   8  -4   5  787.62   84.59
  -8   4  -5  865.91  113.39
  -7  -5   5  319.17   52.99
  -7  -5   5  220.78   44.60
  -7   5   5  198.88   53.39
  -5  -5   5  160.78   39.30
  -5  -5   5  200.28   46.70
  -3  -5   5  159.58   43.90
   3   5  -5   44.90   55.49
  -1  -5   5   68.69   34.40
  -1  -5   5   53.79   37.50
   1   5  -5   81.69   49.80
  -1   5   5    0.50   45.50
   1   5   5   73.09   38.50
  -1   5  -5   58.39   63.39
  -1   5  -5  102.19   58.39
   3  -5   5  131.69   42.80
  -3   5  -5   83.19   51.69
  -3   5  -5  171.88   72.19
   3   5   5  167.28   56.59
   5  -5   5   34.60   41.50
  -5   5  -5   21.30   76.29
   5   5   5  -26.90   43.00
  -5   5  -5  198.18   63.19
  -4  -6   5  353.86   58.49
  -4  -6   5  317.97   49.90
   4   6  -5  177.38   67.09
  -2  -6   5   72.79   40.20
  -2  -6   5   57.29   45.30
   2   6  -5  123.09   71.39
   0  -6   5  618.24   63.49
   0   6  -5  541.25   95.89
   0   6  -5  678.73   90.29
   0   6   5  581.24   79.69
   2  -6   5  370.96   53.99
   2  -6   5  293.17   54.79
   2   6   5  320.67   55.79
  -2   6  -5  346.17  104.39
  -2  -2   6  107.09   39.70
   0   0   0    0.00    0.00
_computing_structure_solution     'SHELXT 2018/2 (Sheldrick, 2018)'
;
_shelx_hkl_checksum     33578
_shelx_res_file
;
TITL 1_a.res in C2/m
    1_a.res
    created by SHELXL-2019/1 at 11:56:35 on 14-Nov-2025
REM Old TITL 1 in C2/m
REM SHELXT solution in C2/m: R1 0.066, Rweak 0.007, Alpha 0.016
REM <I/s>   0.000 for    0 systematic absences,  Orientation as input
REM Formula found by SHELXT:  Al5 Ni2 Si3
CELL  0.71073  14.2407   8.6413   4.7167   90.000   91.359   90.000
ZERR    2.000   0.0016   0.0010   0.0005    0.000    0.004    0.000
LATT  7
SYMM -X, Y, -Z
SFAC AL FE NI SI
UNIT 26.568 2.38616 5.61384 5.432
ACTA
LIST 4
TEMP 0
L.S. 10
BOND
REM LIST 6
FMAP 2
PLAN 20
EADP NI1 FE1
EXYZ NI1 FE1
EADP NI2 FE2
EXYZ NI2 FE2
EADP SI1 AL1
EXYZ SI1 AL1
WGHT    0.013500    2.408100
FVAR       0.36215   0.46317   0.94025
PART 1
NI1   3    0.738018    0.500000    0.536357    20.50000    0.00768    0.00474 =
         0.00549    0.00000    0.00065    0.00000
PART 2
FE1   2    0.738018    0.500000    0.536357   -20.50000    0.00768    0.00474 =
         0.00549    0.00000    0.00065    0.00000
PART 0
PART 1
NI2   3    0.500000    0.248890    0.500000    30.50000    0.01130    0.00518 =
         0.00645    0.00000    0.00084    0.00000
PART 2
FE2   2    0.500000    0.248890    0.500000   -30.50000    0.01130    0.00518 =
         0.00645    0.00000    0.00084    0.00000
PART 0
SI1   4    0.624074    0.352319    0.791715    10.67900    0.01147    0.01349 =
         0.00815    0.00272   -0.00047   -0.00404
AL1   1    0.624074    0.352319    0.791715    10.32100    0.01147    0.01349 =
         0.00815    0.00272   -0.00047   -0.00404
AL2   1    0.681030    0.250813    0.293840    11.00000    0.01683    0.00707 =
         0.01072   -0.00065   -0.00464    0.00123
AL3   1    0.500000    0.155021    0.000000    10.50000    0.02180    0.00743 =
         0.00422    0.00000    0.00147    0.00000
AL4   1    0.788564    0.500000    0.042451    10.50000    0.01982    0.01722 =
         0.00435    0.00000   -0.00020    0.00000
AL5   1    0.909360    0.500000    0.489727    10.50000    0.00795    0.00747 =
         0.02255    0.00000    0.00035    0.00000
AL6   1    0.559109    0.500000    0.274156    10.50000    0.01380    0.00747 =
         0.00786    0.00000    0.00296    0.00000
HKLF 4
REM  1_a.res in C2/m
REM wR2 = 0.0587, GooF = S = 1.107, Restrained GooF = 1.107 for all data
REM R1 = 0.0359 for 586 Fo > 4sig(Fo) and 0.0514 for all 707 data
REM 55 parameters refined using 0 restraints
END
WGHT      0.0135      2.4081
REM Highest difference peak  0.812,  deepest hole -0.833,  1-sigma level  0.178
Q1    1   0.8153  0.5000  0.2248  10.50000  0.05    0.81
Q2    1   0.4467  0.0000  0.1376  10.50000  0.05    0.72
Q3    1   0.4318  0.2473  0.4880  11.00000  0.05    0.61
Q4    1   0.8488  0.5000 -0.2076  10.50000  0.05    0.60
Q5    1   0.5414  0.5000 -0.0504  10.50000  0.05    0.59
Q6    1   0.4727  0.1327  0.4422  11.00000  0.05    0.57
Q7    1   0.6868  0.1821  0.4177  11.00000  0.05    0.55
Q8    1   0.6138  0.3194  0.1921  11.00000  0.05    0.55
Q9    1   0.8711  0.5000  0.1066  10.50000  0.05    0.55
Q10   1   0.5000  0.5000  0.5000  10.25000  0.05    0.55
Q11   1   0.4832  0.0000 -0.0587  10.50000  0.05    0.54
Q12   1   0.8039  0.5544  0.6236  11.00000  0.05    0.53
Q13   1   0.7476  0.6507  0.5658  11.00000  0.05    0.53
Q14   1   0.6626  0.1080  0.2368  11.00000  0.05    0.53
Q15   1   0.6235  0.5526  0.3363  11.00000  0.05    0.52
Q16   1   0.6916  0.5000  0.3880  10.50000  0.05    0.52
Q17   1   0.6788  0.3803  0.9219  11.00000  0.05    0.52
Q18   1   0.8827  0.5000  0.5927  10.50000  0.05    0.49
Q19   1   0.7706  0.5000  0.7450  10.50000  0.05    0.49
Q20   1   0.5860  0.2473  0.8393  11.00000  0.05    0.49
;
_shelx_res_checksum     18060
