# Supplementary material for: (Al13.28Si2.72)(Fe1.19Ni2.81)
Source: IUCrdata. 2025 Nov 21;10(Pt 11):x251038. doi: 10.1107/S2414314625010387 (PMC12810289; doi:10.1107/S2414314625010387)
Supplement: Supplementary file 2 [file x-10-x251038-Isup2.hkl]

data_I                                                                          
_shelx_title ' 1_a.res in C2/m'                                                 
_shelx_refln_list_code          4                                               
_shelx_F_calc_maximum      273.30                                               
_exptl_crystal_F_000       640.66                                               
_reflns_d_resolution_high  0.7696                                               
                                                                                
loop_                                                                           
 _space_group_symop_operation_xyz                                               
 'x, y, z'                                                                      
 '-x, y, -z'                                                                    
 'x+1/2, y+1/2, z'                                                              
 '-x+1/2, y+1/2, -z'                                                            
 '-x, -y, -z'                                                                   
 'x, -y, z'                                                                     
 '-x+1/2, -y+1/2, -z'                                                           
 'x+1/2, -y+1/2, z'                                                             
                                                                                
_cell_length_a    14.2407                                                       
_cell_length_b     8.6413                                                       
_cell_length_c     4.7167                                                       
_cell_angle_alpha  90.000                                                       
_cell_angle_beta   91.359                                                       
_cell_angle_gamma  90.000                                                       
                                                                                
_shelx_F_squared_multiplier     1.000                                           
                                                                                
loop_                                                                           
 _refln_index_h                                                                 
 _refln_index_k                                                                 
 _refln_index_l                                                                 
 _refln_F_squared_calc                                                          
 _refln_F_squared_meas                                                          
 _refln_F_squared_sigma                                                         
 _refln_observed_status                                                         
   2   0   0         25.91         22.31         5.68 o                         
   4   0   0      16042.10      17265.84       268.85 o                         
   6   0   0       1734.53       1687.48        56.07 o                         
   8   0   0      14970.90      14631.15       374.03 o                         
  10   0   0       6770.38       6826.08       369.37 o                         
  12   0   0       5074.91       4957.90       207.98 o                         
  14   0   0        492.10        619.96       120.01 o                         
  16   0   0      10903.02      11431.01       509.31 o                         
  18   0   0       1475.18       1289.37       267.88 o                         
   1   1   0        268.35        260.16         9.25 o                         
   3   1   0        953.73        969.75        21.61 o                         
   5   1   0        956.63        954.76        26.44 o                         
   7   1   0         20.80         35.50        23.91 o                         
   9   1   0         69.51         92.07        37.73 o                         
  11   1   0      10335.18      10539.16       207.37 o                         
  13   1   0          9.90        -30.03        63.38 o                         
  15   1   0        185.30        197.61       163.52 o                         
  17   1   0       6069.26       6227.19       250.85 o                         
   0   2   0          7.23         17.84        12.41 o                         
   2   2   0      19929.93      21128.63       238.55 o                         
   4   2   0        149.77        138.14        14.74 o                         
   6   2   0      74690.87      73314.33      1101.05 o                         
   8   2   0        907.14        962.21        64.15 o                         
  10   2   0      12059.79      11669.92       219.61 o                         
  12   2   0       1344.56       1525.12       100.20 o                         
  14   2   0        284.07        431.13        87.47 o                         
  16   2   0       4556.81       4082.08       201.18 o                         
  18   2   0       1118.79       1213.02       228.88 o                         
   1   3   0        148.88        149.85        15.09 o                         
   3   3   0      12119.33      12795.67       175.65 o                         
   5   3   0       9649.40       9667.77       158.45 o                         
   7   3   0        450.42        460.04        44.25 o                         
   9   3   0        879.20        941.53        66.94 o                         
  11   3   0        263.53        222.37        57.66 o                         
  13   3   0       5771.32       5449.42       169.45 o                         
  15   3   0        706.16        550.38       131.13 o                         
  17   3   0       3155.04       2866.13       179.97 o                         
   0   4   0      62027.48      61647.15      1104.11 o                         
   2   4   0       2881.54       2944.85        69.24 o                         
   4   4   0      27698.16      27134.94       402.02 o                         
   6   4   0         74.71         77.21        37.74 o                         
   8   4   0       1410.93       1445.96        75.95 o                         
  10   4   0        818.14        885.60        75.45 o                         
  12   4   0      11959.79      11717.30       249.63 o                         
  14   4   0          7.61        -42.09        93.66 o                         
  16   4   0        494.59        516.99       128.13 o                         
   1   5   0         82.23         94.44        41.08 o                         
   3   5   0        190.12        174.17        40.27 o                         
   5   5   0        313.00        231.39        42.57 o                         
   7   5   0        343.50        298.73        55.50 o                         
   9   5   0        605.29        592.87        66.21 o                         
  11   5   0       3780.56       3745.55       145.79 o                         
  13   5   0        706.82        671.98        91.62 o                         
  15   5   0        345.08        702.39       197.01 o                         
   0   6   0       7682.69       7648.70       218.83 o                         
   2   6   0       3340.25       3383.62       106.68 o                         
   4   6   0        191.48        202.84        50.93 o                         
   6   6   0      27946.90      27917.76       465.62 o                         
   8   6   0       2527.11       2560.10       117.74 o                         
  10   6   0       4038.08       3991.94       180.14 o                         
  12   6   0       2012.46       2189.50       198.44 o                         
  14   6   0         19.25         -2.18       116.26 o                         
   1   7   0        237.76        375.68        67.17 o                         
   3   7   0       1007.88       1010.39        86.03 o                         
   5   7   0       1119.70       1180.30        92.28 o                         
   7   7   0         10.20        -80.98        80.98 o                         
   9   7   0         18.97        159.89        90.22 o                         
  11   7   0       6654.04       6294.71       250.00 o                         
  13   7   0         30.53        230.46       135.67 o                         
   0   8   0      50668.90      49952.38      1224.44 o                         
   2   8   0        198.62        289.69        83.74 o                         
   4   8   0       4940.03       4708.37       187.00 o                         
   6   8   0         22.52        129.13        87.68 o                         
   8   8   0       1174.50       1297.99       126.98 o                         
  10   8   0       1278.55       1343.41       155.62 o                         
  12   8   0       3060.17       3232.28       194.60 o                         
   1   9   0          4.71        188.44       112.82 o                         
   3   9   0       1106.38       1190.89       118.41 o                         
   5   9   0       1353.65       1469.86       128.37 o                         
   7   9   0        158.63        627.09       125.09 o                         
   9   9   0         50.58         -3.29       138.31 o                         
  11   9   0        506.95        697.15       191.07 o                         
   0  10   0       1196.97       1370.66       204.99 o                         
   2  10   0       4228.01       4255.33       246.39 o                         
   4  10   0        198.35        -65.46       150.47 o                         
   6  10   0      17141.36      15538.39       404.07 o                         
   8  10   0       1382.67       1322.98       263.22 o                         
   1  11   0         30.08         -2.05       207.65 o                         
   3  11   0        697.15       1013.83       382.06 o                         
 -18   0   1         80.92       -199.19       199.19 o                         
 -16   0   1       1637.74       2200.46       219.55 o                         
 -14   0   1        550.68        793.49       140.81 o                         
 -12   0   1       9437.36       9626.95       312.76 o                         
 -10   0   1      14283.80      14120.15       467.08 o                         
  -8   0   1        730.19        750.28        69.73 o                         
  -6   0   1      20960.60      21734.31       404.17 o                         
  -4   0   1      17182.84      18413.74       285.14 o                         
  -2   0   1        237.04        236.92        16.46 o                         
   0   0   1      26199.08      28338.56       457.92 o                         
   2   0   1          2.70         26.30        12.99 o                         
   4   0   1       6981.94       7118.74       123.69 o                         
   6   0   1       5480.13       5284.34       136.44 o                         
   8   0   1      12068.70      11508.19       282.53 o                         
  10   0   1      14464.97      14236.13       378.50 o                         
  12   0   1      18745.14      17482.30       479.95 o                         
  14   0   1        108.39        169.44       119.58 o                         
  16   0   1        290.27        199.32       157.14 o                         
  18   0   1          8.89        672.90       262.63 o                         
 -17   1   1       3051.89       3333.00       316.76 o                         
 -15   1   1        636.23        403.82       100.19 o                         
 -13   1   1       3152.64       3086.78       146.72 o                         
 -11   1   1        993.08        992.36        73.15 o                         
  -9   1   1       8953.36       8894.11       164.55 o                         
  -7   1   1       9094.67       9139.08       136.36 o                         
  -5   1   1       5047.94       5185.04        80.96 o                         
  -3   1   1        478.53        505.39        16.10 o                         
  -1   1   1        943.18       1038.53        27.13 o                         
   1   1   1        840.33        892.67        28.69 o                         
   3   1   1         63.88         88.24        13.91 o                         
   5   1   1      27359.08      27146.71       369.38 o                         
   7   1   1        351.91        380.15        27.78 o                         
   9   1   1         48.77        100.69        38.86 o                         
  11   1   1       7002.77       6832.31       158.13 o                         
  13   1   1        917.95        921.71        76.61 o                         
  15   1   1         10.02        210.86       103.05 o                         
  17   1   1        702.17        766.88       146.73 o                         
 -18   2   1       1010.39       1104.97       200.68 o                         
 -16   2   1       1674.14       1793.95       154.86 o                         
 -14   2   1       1255.36       1235.99       100.00 o                         
 -12   2   1       3412.89       3301.98       137.51 o                         
 -10   2   1      15247.47      14933.62       286.92 o                         
  -8   2   1         62.99         85.83        34.07 o                         
  -6   2   1      18901.76      18558.68       248.67 o                         
  -4   2   1      22636.64      23512.58       290.22 o                         
  -2   2   1       6441.12       6717.83       103.84 o                         
   0   2   1          0.55         -7.30        22.75 o                         
   2   2   1      13542.76      14360.05       161.35 o                         
   4   2   1       5293.99       5258.17        85.84 o                         
   6   2   1      45558.15      44463.58       634.60 o                         
   8   2   1        347.83        400.26        48.72 o                         
  10   2   1       3641.05       3477.02       114.07 o                         
  12   2   1        912.30        840.62        87.24 o                         
  14   2   1       7678.81       7676.38       206.81 o                         
  16   2   1         83.17        140.85       118.03 o                         
 -17   3   1        478.51        563.69       155.08 o                         
 -15   3   1         15.40        111.10       107.23 o                         
 -13   3   1       3140.70       2915.27       195.64 o                         
 -11   3   1      14464.59      14609.12       301.15 o                         
  -9   3   1        228.30        323.94        42.36 o                         
  -7   3   1       2173.53       2093.89        64.68 o                         
  -5   3   1       4176.84       4029.54        81.29 o                         
  -3   3   1      26843.66      26980.63       367.13 o                         
  -1   3   1       6496.51       6567.24       113.43 o                         
   1   3   1        343.18        359.90        21.73 o                         
   3   3   1        203.10        209.05        22.01 o                         
   5   3   1        398.62        463.01        31.21 o                         
   7   3   1       4947.20       4760.96       120.78 o                         
   9   3   1       1621.55       1605.58        92.76 o                         
  11   3   1       4671.98       4643.56       143.06 o                         
  13   3   1       1929.30       1768.52       176.61 o                         
  15   3   1       2008.37       1902.78       119.88 o                         
  17   3   1       2100.58       2383.56       191.18 o                         
 -16   4   1       5555.90       5992.05       277.03 o                         
 -14   4   1       3919.48       3833.54       165.41 o                         
 -12   4   1       7841.55       7606.35       180.98 o                         
 -10   4   1       3574.01       3629.61       114.92 o                         
  -8   4   1       8667.42       8514.43       161.88 o                         
  -6   4   1        650.75        732.51        66.33 o                         
  -4   4   1      15814.60      15545.89       245.47 o                         
  -2   4   1       2558.38       2561.61        65.55 o                         
   0   4   1      47028.31      45828.58       655.15 o                         
   2   4   1      30190.51      29911.34       439.80 o                         
   4   4   1       8578.01       8419.78       173.53 o                         
   6   4   1         40.79         35.11        34.70 o                         
   8   4   1      23306.61      23420.70       423.99 o                         
  10   4   1        178.99        216.02        75.82 o                         
  12   4   1      18324.11      18668.85       346.87 o                         
  14   4   1       2321.66       2119.84       131.31 o                         
  16   4   1       1708.85       2140.86       172.71 o                         
 -15   5   1         65.67        104.70       115.93 o                         
 -13   5   1       2176.87       2267.86       123.28 o                         
 -11   5   1       3595.13       3339.32       155.42 o                         
  -9   5   1       3115.03       3176.09       142.11 o                         
  -7   5   1       2943.31       2728.99        92.61 o                         
  -5   5   1       3131.48       2997.39        94.12 o                         
  -3   5   1       4136.00       4061.53       108.26 o                         
  -1   5   1        158.11        234.53        38.34 o                         
   1   5   1          3.98         75.93        35.65 o                         
   3   5   1        200.02        178.47        40.50 o                         
   5   5   1       6846.97       6901.02       140.85 o                         
   7   5   1        181.08        365.65        64.92 o                         
   9   5   1        337.58        298.23        72.03 o                         
  11   5   1       3464.43       3260.18       153.63 o                         
  13   5   1          5.89       -107.21       107.21 o                         
  15   5   1        371.70        310.93       149.56 o                         
 -14   6   1       5324.56       5831.30       347.25 o                         
 -12   6   1       1127.71       1104.27       117.86 o                         
 -10   6   1       6021.97       6003.81       185.49 o                         
  -8   6   1        905.77        837.17        78.14 o                         
  -6   6   1      31173.35      30733.48       499.43 o                         
  -4   6   1      15860.27      16318.48       269.96 o                         
  -2   6   1       1352.49       1422.84        67.82 o                         
   0   6   1       2144.60       2110.59        85.49 o                         
   2   6   1      27750.55      27261.30       419.54 o                         
   4   6   1       1194.76       1247.55       101.13 o                         
   6   6   1      18805.52      18887.41       367.88 o                         
   8   6   1        549.26        565.36        79.98 o                         
  10   6   1      11144.45      11051.60       252.55 o                         
  12   6   1       1114.56        993.67       112.51 o                         
  14   6   1       3129.99       2877.05       175.26 o                         
 -13   7   1       1810.48       2041.66       206.71 o                         
 -11   7   1         20.81       -124.11       124.11 o                         
  -9   7   1       5313.55       5250.09       206.86 o                         
  -7   7   1       3803.59       3982.25       155.68 o                         
  -5   7   1       1904.20       1916.86       103.93 o                         
  -3   7   1        126.55         46.44        61.72 o                         
  -1   7   1       1358.27       1306.98        77.88 o                         
   1   7   1        505.97        409.07        73.61 o                         
   3   7   1        106.44        109.32        66.60 o                         
   5   7   1      15208.32      14761.93       290.26 o                         
   7   7   1        854.59        980.61        99.37 o                         
   9   7   1          5.82        116.22        99.88 o                         
  11   7   1       3458.49       3414.21       185.69 o                         
  13   7   1       1313.73       1309.35       170.93 o                         
 -12   8   1       4865.45       5327.70       256.88 o                         
 -10   8   1       4483.62       4821.41       402.08 o                         
  -8   8   1       1189.02       1380.76       138.53 o                         
  -6   8   1       1784.99       1899.10       115.89 o                         
  -4   8   1       7143.25       7066.46       193.55 o                         
  -2   8   1          6.80        -55.43        76.06 o                         
   0   8   1      11889.17      11499.54       249.96 o                         
   2   8   1       1981.64       1897.19       123.03 o                         
   4   8   1       3119.70       3278.81       154.36 o                         
   6   8   1       1317.99       1169.44       105.72 o                         
   8   8   1       7178.49       6673.04       315.60 o                         
  10   8   1       1530.31       1835.34       183.79 o                         
  12   8   1       8363.55       8343.88       297.78 o                         
  -9   9   1        192.26        331.35       246.28 o                         
  -7   9   1       1731.24       2053.30       347.07 o                         
  -5   9   1        730.55        581.58       145.79 o                         
  -3   9   1       4595.89       4391.02       200.88 o                         
  -1   9   1       1260.46       1232.74       146.43 o                         
   1   9   1         39.59         44.21       123.76 o                         
   3   9   1          1.64         32.37       128.48 o                         
   5   9   1        465.72        780.17       143.13 o                         
   7   9   1        698.15        605.98       136.66 o                         
   9   9   1         77.10        453.13       158.61 o                         
  -6  10   1       1626.29       1437.10       191.82 o                         
  -4  10   1       3518.67       3723.11       279.23 o                         
  -2  10   1       2327.78       2355.36       202.24 o                         
   0  10   1        315.59        536.38       161.57 o                         
   2  10   1        647.28        687.65       159.76 o                         
   4  10   1       1400.71       1365.75       204.97 o                         
   6  10   1      11829.89      11744.46       394.33 o                         
  -1  11   1        161.07       -149.88       209.51 o                         
   1  11   1         68.46        153.73       394.17 o                         
 -16   0   2        719.52        608.42       186.43 o                         
 -14   0   2      12213.93      12988.51       474.18 o                         
 -12   0   2       9367.13       9378.62       325.78 o                         
 -10   0   2       7330.67       7451.28       344.94 o                         
  -8   0   2      15904.29      15562.33       353.53 o                         
  -6   0   2          3.20          9.57        47.46 o                         
  -4   0   2      70470.30      71305.87      1412.09 o                         
  -2   0   2        483.54        536.49        30.81 o                         
   0   0   2      10632.36      10622.16       172.45 o                         
   2   0   2      13486.48      13686.52       235.94 o                         
   4   0   2      41767.36      40737.07       947.07 o                         
   6   0   2        253.43        331.51        62.78 o                         
   8   0   2      23634.39      22598.99       471.50 o                         
  10   0   2       4174.84       3794.64       154.69 o                         
  12   0   2      20068.60      19746.97       600.12 o                         
  14   0   2        506.44        308.01       154.07 o                         
  16   0   2        272.13        194.86       227.98 o                         
 -17   1   2        243.22        217.76       159.93 o                         
 -15   1   2       2217.15       2387.89       242.22 o                         
 -13   1   2       1790.51       2007.99       129.73 o                         
 -11   1   2       1803.69       1782.01        85.59 o                         
  -9   1   2         17.64         -2.27        39.47 o                         
  -7   1   2        167.82        148.41        38.35 o                         
  -5   1   2       6378.10       6388.87       113.76 o                         
  -3   1   2       5646.78       5588.71        89.74 o                         
  -1   1   2       5662.94       5750.76       100.23 o                         
   1   1   2      18868.52      18780.21       248.30 o                         
   3   1   2       5308.34       5255.72       106.77 o                         
   5   1   2          9.97         56.38        28.19 o                         
   7   1   2         99.49         46.40        51.99 o                         
   9   1   2        149.58        211.68        35.86 o                         
  11   1   2        353.26        376.36        68.57 o                         
  13   1   2        262.57        388.41        97.38 o                         
  15   1   2       3639.34       3477.10       238.93 o                         
  17   1   2        534.92        633.44       240.43 o                         
 -16   2   2       3543.64       3999.29       210.01 o                         
 -14   2   2       4373.29       4047.27       205.19 o                         
 -12   2   2         76.54        -72.13        72.13 o                         
 -10   2   2       1256.28       1247.68        57.64 o                         
  -8   2   2       1443.44       1458.77        53.77 o                         
  -6   2   2      11723.97      11710.32       166.00 o                         
  -4   2   2       8052.73       8175.61       138.11 o                         
  -2   2   2      40855.65      40859.13       584.56 o                         
   0   2   2       6042.66       6193.72       127.20 o                         
   2   2   2      67050.16      65310.32       917.11 o                         
   4   2   2        413.55        453.92        33.17 o                         
   6   2   2       9991.58       9807.65       180.42 o                         
   8   2   2       1863.10       1845.88        99.61 o                         
  10   2   2        666.46        763.68        58.61 o                         
  12   2   2        629.97        719.46        88.92 o                         
  14   2   2       9265.92       9620.16       318.50 o                         
  16   2   2         56.51        266.89       202.79 o                         
 -15   3   2        287.81        278.07       154.78 o                         
 -13   3   2         84.96        202.67       117.57 o                         
 -11   3   2        497.68        550.86        66.43 o                         
  -9   3   2      12146.10      12154.77       200.54 o                         
  -7   3   2       2203.66       2201.96        71.17 o                         
  -5   3   2       1116.18       1209.62        50.51 o                         
  -3   3   2       1911.74       1947.56        90.54 o                         
  -1   3   2       6155.90       6093.21       145.61 o                         
   1   3   2       2242.97       2147.81        82.38 o                         
   3   3   2        495.26        486.18        41.13 o                         
   5   3   2        561.25        610.16        39.45 o                         
   7   3   2      15794.04      15413.30       246.78 o                         
   9   3   2       2079.91       2027.14       109.72 o                         
  11   3   2       2524.90       2503.59       108.34 o                         
  13   3   2        362.21        551.67       102.75 o                         
  15   3   2         46.13        326.76       171.99 o                         
 -16   4   2          7.39       -143.62       159.85 o                         
 -14   4   2       1693.21       2010.29       170.64 o                         
 -12   4   2         21.91        137.62        92.64 o                         
 -10   4   2       7402.55       7250.83       164.84 o                         
  -8   4   2      20484.22      20645.43       310.32 o                         
  -6   4   2       9325.77       9466.70       185.11 o                         
  -4   4   2       7545.67       7390.28       198.34 o                         
  -2   4   2        134.06        154.74        47.85 o                         
   0   4   2      16143.49      15757.82       366.66 o                         
   2   4   2         29.19         26.77        52.44 o                         
   4   4   2       1183.13       1147.82        57.73 o                         
   6   4   2        137.14        105.67        44.75 o                         
   8   4   2      30495.26      30237.32       537.96 o                         
  10   4   2        110.18         83.11        70.05 o                         
  12   4   2       1510.51       1593.29       206.98 o                         
  14   4   2        535.96        551.86       131.73 o                         
  16   4   2        298.56        184.61       205.83 o                         
 -15   5   2       1466.36       1728.21       192.68 o                         
 -13   5   2        393.35        462.28       135.51 o                         
 -11   5   2       1083.31       1341.21       100.87 o                         
  -9   5   2       1552.74       1546.50        86.08 o                         
  -7   5   2          7.59        -34.31        47.47 o                         
  -5   5   2       1394.24       1573.23       103.05 o                         
  -3   5   2       2960.72       2678.72       125.32 o                         
  -1   5   2        218.76        258.18        60.38 o                         
   1   5   2       7659.86       8129.25       207.10 o                         
   3   5   2        927.03        964.41        70.41 o                         
   5   5   2          1.38         18.27        50.97 o                         
   7   5   2       1993.73       2029.10       161.81 o                         
   9   5   2         45.18        -38.24        78.35 o                         
  11   5   2       1165.37       1100.06       134.88 o                         
  13   5   2         87.50         80.11       125.65 o                         
  15   5   2       1009.21        722.56       333.38 o                         
 -14   6   2        770.20        727.23       165.42 o                         
 -12   6   2       1606.62       2013.24       141.16 o                         
 -10   6   2        641.75        749.08        99.01 o                         
  -8   6   2       1743.33       1800.25       104.91 o                         
  -6   6   2        992.11       1021.65        93.35 o                         
  -4   6   2         16.62        165.63        95.86 o                         
  -2   6   2      18699.07      18332.72       385.11 o                         
   0   6   2       1817.53       1858.18       130.58 o                         
   2   6   2      17607.87      17716.11       347.63 o                         
   4   6   2       3130.19       3202.10       133.09 o                         
   6   6   2       4949.39       4854.20       183.95 o                         
   8   6   2       1982.32       1945.80       125.41 o                         
  10   6   2        282.05        785.48       119.92 o                         
  12   6   2        694.37        720.98       147.92 o                         
  14   6   2       6473.07       7078.36       549.85 o                         
 -13   7   2       1529.74       1555.43       183.17 o                         
 -11   7   2        970.56        723.46       172.75 o                         
  -9   7   2        113.28        274.61       125.63 o                         
  -7   7   2        273.30        425.36       117.45 o                         
  -5   7   2       4235.54       4435.71       229.39 o                         
  -3   7   2       2509.62       2782.71       159.92 o                         
  -1   7   2       4348.45       4126.69       186.34 o                         
   1   7   2       8490.22       8156.43       262.41 o                         
   3   7   2       2852.56       2615.35       141.64 o                         
   5   7   2         46.74         29.25       107.98 o                         
   7   7   2        132.10        166.50       193.04 o                         
   9   7   2        171.56        116.46       128.26 o                         
  11   7   2         24.74        113.65       184.27 o                         
  13   7   2        155.21        236.41       595.82 o                         
 -10   8   2       2174.47       2588.34       165.99 o                         
  -8   8   2       6472.66       6566.33       314.96 o                         
  -6   8   2        571.59        626.95       176.98 o                         
  -4   8   2      11923.30      11612.00       335.19 o                         
  -2   8   2        298.07        256.31       120.57 o                         
   0   8   2       3187.58       3244.26       192.11 o                         
   2   8   2       1374.51       1831.27       171.83 o                         
   4   8   2       6129.86       6253.21       249.66 o                         
   6   8   2        244.86        509.05       200.22 o                         
   8   8   2       9890.76      10378.65       391.06 o                         
  10   8   2        238.04         53.41       250.85 o                         
  -9   9   2       2514.40       2793.22       297.20 o                         
  -7   9   2        287.39        -66.10       252.27 o                         
  -5   9   2        838.45        850.59       184.14 o                         
  -3   9   2        738.76        554.27       154.76 o                         
  -1   9   2        296.03        444.49       156.43 o                         
   1   9   2       1172.72       1083.98       178.30 o                         
   3   9   2        428.77        278.97       145.84 o                         
   5   9   2        152.09        319.39       158.61 o                         
   7   9   2       2608.06       2936.03       352.90 o                         
   9   9   2        294.88        569.23       205.99 o                         
  -6  10   2       4771.13       5589.09       422.83 o                         
  -4  10   2       4546.64       4350.16       299.69 o                         
  -2  10   2       7865.45       7572.18       456.50 o                         
   0  10   2       1565.10       1582.60       267.31 o                         
   2  10   2      18199.22      17876.07       536.19 o                         
   4  10   2       1074.96       1223.94       184.66 o                         
 -16   0   3         12.91        -73.90       240.04 o                         
 -14   0   3       1451.34       1584.54       274.14 o                         
 -12   0   3        208.45        171.08       136.38 o                         
 -10   0   3        773.19        964.27       128.51 o                         
  -8   0   3      13717.53      13955.73       407.14 o                         
  -6   0   3       3138.03       3168.42       126.81 o                         
  -4   0   3        182.25        278.99        65.47 o                         
  -2   0   3       3543.07       3376.12        96.36 o                         
   0   0   3       7068.07       6974.41       185.87 o                         
   2   0   3        114.02        183.86        39.35 o                         
   4   0   3       3622.89       3617.12       143.93 o                         
   6   0   3      24426.49      24005.21       598.22 o                         
   8   0   3      26905.07      26745.84       817.74 o                         
  10   0   3       1810.94       2027.70       191.28 o                         
  12   0   3       2270.60       2868.31       268.94 o                         
  14   0   3        170.88         45.84       404.83 o                         
 -15   1   3        406.40        567.28       151.26 o                         
 -13   1   3        914.78       1052.29       146.52 o                         
 -11   1   3      10361.45      10081.84       247.56 o                         
  -9   1   3       7063.60       6923.36       182.75 o                         
  -7   1   3        132.72        133.38        45.47 o                         
  -5   1   3      15251.80      15548.74       289.37 o                         
  -3   1   3       2647.53       2484.41        81.01 o                         
  -1   1   3        434.52        435.62        42.10 o                         
   1   1   3          3.58         18.06        32.73 o                         
   3   1   3         14.10        -25.12        28.59 o                         
   5   1   3         67.11         54.97        37.24 o                         
   7   1   3        207.06        125.67        58.22 o                         
   9   1   3       1762.65       2291.82       144.04 o                         
  11   1   3         97.92        108.71        95.49 o                         
  13   1   3         21.42         99.72       150.32 o                         
  15   1   3        188.98        479.75       173.98 o                         
 -16   2   3       1070.46       1240.75       332.01 o                         
 -14   2   3       4800.54       4794.17       253.68 o                         
 -12   2   3        722.55        641.28       127.46 o                         
 -10   2   3         24.68          7.15        77.87 o                         
  -8   2   3       6039.69       6007.06       163.84 o                         
  -6   2   3       2472.22       2412.72       118.30 o                         
  -4   2   3         12.27        -36.93        36.93 o                         
  -2   2   3       8081.62       8169.24       172.61 o                         
   0   2   3        226.05        188.99        41.67 o                         
   2   2   3      16955.83      16710.51       328.02 o                         
   4   2   3       4216.55       4170.10       103.11 o                         
   6   2   3       7761.98       7535.94       203.66 o                         
   8   2   3          5.83         -2.22        67.89 o                         
  10   2   3       8339.03       8187.40       213.81 o                         
  12   2   3       6878.07       7100.60       295.06 o                         
  14   2   3       6739.85       6520.49       394.29 o                         
 -15   3   3       5893.82       6131.18       324.81 o                         
 -13   3   3        141.41        437.95       130.00 o                         
 -11   3   3       3957.98       3818.87       208.07 o                         
  -9   3   3       2218.79       2237.27       150.56 o                         
  -7   3   3       9044.16       8505.82       177.23 o                         
  -5   3   3       6552.38       6495.03       148.81 o                         
  -3   3   3         32.72        140.25        46.68 o                         
  -1   3   3        509.89        656.50        56.10 o                         
   1   3   3      15254.45      15336.53       345.40 o                         
   3   3   3       1897.75       1849.83        75.52 o                         
   5   3   3       1163.85       1292.74        87.65 o                         
   7   3   3        211.83        208.64        77.13 o                         
   9   3   3       2832.42       3014.90       180.19 o                         
  11   3   3        265.95        364.85       110.99 o                         
  13   3   3        724.48       1047.78       266.28 o                         
  15   3   3          3.30         45.51       244.57 o                         
 -14   4   3        532.75        527.11       273.79 o                         
 -12   4   3       7182.70       7078.35       264.21 o                         
 -10   4   3       2560.13       2539.47       169.71 o                         
  -8   4   3       6321.44       5709.39       187.53 o                         
  -6   4   3        927.35        930.98        83.73 o                         
  -4   4   3       9546.57       9367.57       209.60 o                         
  -2   4   3      25279.48      25372.48       457.56 o                         
   0   4   3       2419.32       2295.07       110.46 o                         
   2   4   3        197.57        136.13        56.42 o                         
   4   4   3      23819.82      22472.10       499.61 o                         
   6   4   3       1394.91       1687.44       109.87 o                         
   8   4   3      15496.51      15457.06       360.24 o                         
  10   4   3        194.39        135.02       139.60 o                         
  12   4   3      11113.86      13015.75       650.10 o                         
  14   4   3       2226.44       3089.85       346.85 o                         
 -13   5   3        697.91        962.81       155.87 o                         
 -11   5   3       4906.88       4628.21       290.61 o                         
  -9   5   3       2997.59       2990.99       223.78 o                         
  -7   5   3        682.19        796.83       102.61 o                         
  -5   5   3       8750.09       8600.12       222.87 o                         
  -3   5   3        452.17        475.60        74.25 o                         
  -1   5   3         18.62        -65.13        73.70 o                         
   1   5   3       2057.78       2132.71       131.40 o                         
   3   5   3        122.99        159.94        82.07 o                         
   5   5   3        139.19        114.36       124.26 o                         
   7   5   3         21.98        382.45       163.49 o                         
   9   5   3          6.57        106.48       265.20 o                         
  11   5   3          4.40        -94.13       301.98 o                         
  13   5   3        125.92       -196.34       196.34 o                         
 -12   6   3       3412.83       3857.06       266.83 o                         
 -10   6   3       1806.38       1488.12       203.67 o                         
  -8   6   3       3303.34       3272.15       179.83 o                         
  -6   6   3       1204.99       1471.75       117.51 o                         
  -4   6   3       2572.28       2554.12       156.73 o                         
  -2   6   3      16766.54      16579.91       381.36 o                         
   0   6   3        225.95        264.73        97.86 o                         
   2   6   3       8864.92       9263.64       269.61 o                         
   4   6   3      10833.16      11023.90       303.88 o                         
   6   6   3      14416.48      14275.51       413.33 o                         
   8   6   3         26.95       -188.48       188.48 o                         
  10   6   3       4487.80       5220.34       313.48 o                         
  12   6   3        932.62       1369.62       281.37 o                         
 -11   7   3       5783.74       6278.17       391.58 o                         
  -9   7   3       4438.21       4936.48       471.09 o                         
  -7   7   3        622.88        757.28       137.20 o                         
  -5   7   3       8336.11       8143.26       256.98 o                         
  -3   7   3       1573.59       1720.28       146.04 o                         
  -1   7   3        519.64        623.09       152.75 o                         
   1   7   3        440.21        427.95       122.00 o                         
   3   7   3         51.07        299.19       124.56 o                         
   5   7   3        145.93        202.40       142.54 o                         
   7   7   3        329.05        351.19       202.46 o                         
   9   7   3       1926.76       2004.39       325.94 o                         
  11   7   3        172.26        589.70       651.30 o                         
  -8   8   3       6006.90       5890.96       426.25 o                         
  -6   8   3        984.00       1444.01       161.48 o                         
  -4   8   3        646.08        684.29       205.55 o                         
  -2   8   3       4281.71       4970.35       275.80 o                         
   0   8   3       3029.24       4226.48       320.52 o                         
   2   8   3         30.82        -64.54       207.77 o                         
   4   8   3       4435.96       4930.60       402.65 o                         
   6   8   3       4230.77       4821.81       296.35 o                         
   8   8   3      10614.10      10359.15       435.46 o                         
  -5   9   3       1836.79       2267.13       236.04 o                         
  -3   9   3        396.62        111.24       181.40 o                         
  -1   9   3         50.91        106.34       241.56 o                         
   1   9   3       3608.37       3709.49       287.39 o                         
   3   9   3        419.75        514.01       244.18 o                         
   5   9   3          4.07        -33.14       216.78 o                         
 -14   0   4        747.03       1078.82       301.51 o                         
 -12   0   4       2257.09       2200.64       249.56 o                         
 -10   0   4       4054.12       3546.09       303.58 o                         
  -8   0   4       5283.37       5209.25       286.93 o                         
  -6   0   4        260.18        285.84       146.35 o                         
  -4   0   4       3929.90       3431.15       305.33 o                         
  -2   0   4      16384.61      16318.42       529.14 o                         
   0   0   4      42835.50      41446.58      1196.07 o                         
   2   0   4       1406.00       1484.92       102.07 o                         
   4   0   4       8163.44       7643.74       291.53 o                         
   6   0   4       1995.49       2002.59       324.01 o                         
   8   0   4       4068.80       3996.22       293.89 o                         
  10   0   4       1739.40       1444.71       285.92 o                         
  12   0   4       2534.15       2643.11       544.36 o                         
 -13   1   4        276.74        501.04       170.23 o                         
 -11   1   4       2819.36       3405.24       273.42 o                         
  -9   1   4        324.50        378.07       100.93 o                         
  -7   1   4       2356.47       2486.99       212.78 o                         
  -5   1   4        774.85        546.68        90.20 o                         
  -3   1   4       1804.71       1760.69       112.51 o                         
  -1   1   4       6496.25       6523.59       185.44 o                         
   1   1   4       7071.37       6835.64       232.39 o                         
   3   1   4        319.86        331.04        97.37 o                         
   5   1   4       2069.37       2028.90       150.87 o                         
   7   1   4        676.80        558.42        97.05 o                         
   9   1   4       1762.44       1831.52       167.10 o                         
  11   1   4       2085.84       1771.60       230.61 o                         
  13   1   4        220.39        157.80       227.13 o                         
 -12   2   4       4872.24       4745.19       268.03 o                         
 -10   2   4       1910.71       1812.61       199.43 o                         
  -8   2   4       3469.09       3682.25       232.00 o                         
  -6   2   4      15000.95      14802.26       426.83 o                         
  -4   2   4        968.14        959.56        78.37 o                         
  -2   2   4       9810.10       9601.43       238.95 o                         
   0   2   4        106.14        193.11        62.10 o                         
   2   2   4       1345.35       1473.78        85.78 o                         
   4   2   4       6444.02       6388.88       215.44 o                         
   6   2   4      13643.74      13655.07       359.97 o                         
   8   2   4        408.45        408.52       119.03 o                         
  10   2   4       6879.76       7329.32       313.94 o                         
  12   2   4        434.47        261.17       184.22 o                         
 -13   3   4       2012.18       1530.48       288.71 o                         
 -11   3   4       1917.53       1906.56       187.68 o                         
  -9   3   4         52.07        290.15       140.80 o                         
  -7   3   4         13.75        -21.53       185.04 o                         
  -5   3   4      14696.41      14243.11       339.07 o                         
  -3   3   4        469.67        464.57        77.61 o                         
  -1   3   4       1943.37       2053.51       122.92 o                         
   1   3   4        584.87        518.00        76.10 o                         
   3   3   4      13742.09      13417.94       364.19 o                         
   5   3   4        673.09        837.98       283.96 o                         
   7   3   4         21.61       -132.24       132.24 o                         
   9   3   4         13.73         74.39       148.29 o                         
  11   3   4        649.20        454.88       211.93 o                         
 -12   4   4       1814.52       2015.46       244.62 o                         
 -10   4   4        470.03        524.94       177.88 o                         
  -8   4   4         53.26        248.27       168.66 o                         
  -6   4   4       2054.90       1957.51       149.36 o                         
  -4   4   4       2894.73       3090.17       167.70 o                         
  -2   4   4         57.49        -60.02        74.97 o                         
   0   4   4      11117.98      11327.87       285.24 o                         
   2   4   4          5.71        102.57       101.08 o                         
   4   4   4       7192.65       7674.22       275.67 o                         
   6   4   4       2760.01       2795.35       236.01 o                         
   8   4   4         53.35         38.83       175.48 o                         
  10   4   4       3815.83       4436.05       412.43 o                         
  12   4   4       3213.73       3244.67       401.78 o                         
 -11   5   4       2668.18       2963.76       259.74 o                         
  -9   5   4         13.60        355.62       198.62 o                         
  -7   5   4        653.10        495.75       180.31 o                         
  -5   5   4       2873.29       2829.95       189.75 o                         
  -3   5   4       1579.38       1730.02       156.16 o                         
  -1   5   4       2351.53       2482.34       135.21 o                         
   1   5   4       2818.46       2806.66       151.64 o                         
   3   5   4       2045.03       2138.19       150.42 o                         
   5   5   4       1386.31       1387.42       324.12 o                         
   7   5   4         15.25         75.08       183.12 o                         
   9   5   4        693.64        596.76       244.33 o                         
  11   5   4        233.31        193.45       369.07 o                         
 -10   6   4         24.79         71.70       253.33 o                         
  -8   6   4        155.24        -66.70       200.39 o                         
  -6   6   4      10667.64      10230.94       363.02 o                         
  -4   6   4        624.60        502.08       123.84 o                         
  -2   6   4        545.19        754.96       128.86 o                         
   0   6   4       1244.72       1305.29       130.85 o                         
   2   6   4       1446.39       1215.14       189.97 o                         
   4   6   4       3554.66       3753.34       249.77 o                         
   6   6   4       2248.88       2340.22       211.96 o                         
   8   6   4        382.94        562.11       187.27 o                         
  -7   7   4       1850.07       2426.30       229.68 o                         
  -5   7   4         73.19        469.50       190.66 o                         
  -3   7   4        804.08        958.52       148.71 o                         
  -1   7   4       3844.33       4084.74       366.87 o                         
   1   7   4       3916.53       4242.72       239.76 o                         
   3   7   4          4.88        -72.25       182.57 o                         
   5   7   4       1046.16       1250.15       253.76 o                         
   7   7   4        720.07        899.78       215.87 o                         
  -4   8   4       1380.57       1541.21       190.83 o                         
  -2   8   4       2772.69       2731.66       354.81 o                         
   0   8   4      10771.33      11117.49       416.37 o                         
   2   8   4        475.79        544.37       261.80 o                         
   4   8   4       3419.43       3306.05       267.66 o                         
 -10   0   5       3402.80       3569.46       459.69 o                         
  -6   0   5        587.24        220.35       237.89 o                         
  -4   0   5        988.53        968.25       234.08 o                         
  -2   0   5        325.24        747.90       192.90 o                         
   0   0   5       3345.49       2959.57       332.43 o                         
   4   0   5       7739.28       7790.06       469.60 o                         
   6   0   5         99.78         -9.15       215.01 o                         
   8   0   5         40.37        267.62       284.40 o                         
  10   0   5        759.20        991.12       353.02 o                         
  -9   1   5       1141.31       1229.81       179.63 o                         
  -7   1   5       3248.56       2670.64       315.24 o                         
  -5   1   5       2936.36       2757.46       183.71 o                         
  -3   1   5         85.67        194.87       102.53 o                         
  -1   1   5        226.20        450.20       114.22 o                         
   1   1   5        330.23        404.79       163.17 o                         
   3   1   5       3449.75       3163.14       326.33 o                         
   5   1   5        997.63       1281.54       243.22 o                         
   7   1   5        380.13        474.12       193.63 o                         
   9   1   5       2165.40       2830.71       399.45 o                         
 -10   2   5        503.56        811.04       233.93 o                         
  -8   2   5       1210.85       1010.52       221.42 o                         
  -6   2   5       3660.95       3473.03       307.92 o                         
  -4   2   5       5278.99       5163.75       437.04 o                         
  -2   2   5         30.17         47.38       104.82 o                         
   0   2   5        445.31        745.51       237.13 o                         
   2   2   5        544.78        597.69       195.95 o                         
   4   2   5         77.16       -103.69       205.10 o                         
   8   2   5       1838.33       2093.49       346.16 o                         
  -9   3   5       1245.07       1439.20       204.12 o                         
  -7   3   5       1285.27       1382.39       179.83 o                         
  -5   3   5         12.05        184.36       137.22 o                         
  -3   3   5       6722.73       6317.29       303.10 o                         
  -1   3   5        249.21        176.16       114.45 o                         
   1   3   5         14.16        113.78       134.04 o                         
   3   3   5         25.12        275.65       194.06 o                         
   5   3   5       1656.12       2180.61       489.04 o                         
   7   3   5        387.46        578.50       254.87 o                         
   9   3   5        529.21       1474.45       621.33 o                         
  -8   4   5        189.95        178.89       199.94 o                         
  -6   4   5       3631.96       3898.12       291.81 o                         
  -4   4   5         13.52        241.09       147.70 o                         
  -2   4   5       1018.90       1135.92       198.43 o                         
   0   4   5      20810.81      20598.86       471.32 o                         
   2   4   5       1234.59       1390.23       210.08 o                         
   4   4   5       2386.55       3016.85       273.05 o                         
   6   4   5        348.86        498.47       214.23 o                         
   8   4   5       5927.54       6231.88       516.96 o                         
  -7   5   5       1801.18       1933.41       275.11 o                         
  -5   5   5        730.49       1367.04       229.27 o                         
  -3   5   5       1138.88        871.34       437.19 o                         
  -1   5   5        396.76        396.26       154.28 o                         
   1   5   5         49.75        591.79       218.58 o                         
   3   5   5        989.60       1029.29       202.03 o                         
   5   5   5          5.77        372.90       293.83 o                         
  -4   6   5       2417.75       2353.24       333.93 o                         
  -2   6   5        241.63        600.33       211.28 o                         
   0   6   5       4254.54       4657.05       302.11 o                         
   2   6   5       2418.73       2540.88       231.02 o                         
  -2   2   6        764.48        816.52       302.70 o                         
                                                                                
